# Supplementary material for: Toward Objective, Morphology-Based Taxonomy: A Case Study on the Malagasy Nesomyrmex sikorai Species Group (Hymenoptera: Formicidae)
Source: PLoS One. 2016 Apr 20;11(4):e0152454. doi: 10.1371/journal.pone.0152454 (PMC4838242; doi:10.1371/journal.pone.0152454)
Supplement: S1 Appendix — (NEX) [file pone.0152454.s001.nex]

#NEXUS
[generated by mx Tue Jan 26 10:24:36 -0600 2016]
[from matrix: Nesomyrmex excelsior es tsi ]

Begin taxa;
Dimensions Ntax=8;
Taxlabels
  'Nesomyrmex_excelsior'
  'Nesomyrmex_modestus'
  'Nesomyrmex_reticulatus'
  'Nesomyrmex_retusispinosus'
  'Nesomyrmex_rugosus'
  'Nesomyrmex_sikorai'
  'Nesomyrmex_striatus'
  'Nesomyrmex_tamatavensis'
;
end;
Begin characters;
Title Multistate_characters;
Dimensions Nchar=36;
Format
  datatype = STANDARD
  missing = ?
  symbols = "0 1 2 3 4 5 6 7 8 9 A B C D E F G H I J K L M N P Q R S U V W X Y Z !";
Charstatelabels
  1 Body_color / 'brown' 'yellow' 'black',
  2 Body_color_pattern / 'mesosoma, antenna and legs excluding femora, waist and anterior region of 1st gastral tergite lighter than head, femora and posterior region of gaster' 'mesosoma, antenna and legs, waist and anterior region of 1st gastral tergite lighter than head dorsum and posterior region of gaster ' ' head, mesosoma, antenna and legs excluding femora, waist and anterior region of 1st gastral tergite lighter than femora and posterior region of gaster ' 'mesosoma, antenna and legs, waist and anterior region of 1st gastral tergite lighter than head and posterior region of gaster ' 'head, mesosoma, waist and anterior region of 1st gastral tergite lighter than antenna and legs and posterior region of gaster ' 'head, mesosoma, waist and anterior region of 1st gastral tergite lighter antenna and legs except femora lighter than femora and posterior region of gaster ' 'Body concolorous, only clava darker' 'Body concolorous',
  3 Absolute_cephalic_size / '594-657 µm (m=626, nlot=8)' '523-665 µm (m=592, nlot=49)' '539-719 µm (m=614, nlot=57)' '474-585 µm (m=535, nlot=85)' '500-590 µm (m=546, nlot=16)' '465-516 µm (m=496, nlot=12)' '499-628 µm (m=556, nlot=55)' '505-635 µm (m=571, nlot=13)' '560-670 µm (m=618, nlot=24)' '518-607µm (m=574, nlot=15)' '1062 [974, 1142] µm (n = 48)' '1024 [919, 1115] µm (n=27)' '1069 [958, 1189] µm (n=56)' '1021 [935, 1121] µm (n=46)' '630-724 (m=688, nlot=33)' '418-590 (m=521, nlot=94)' '850-946 (m=898, nlot=11)' '508-699 (m=597, nlot=112) ' '528-644 (m=587, nlot=81)' '572-696 mm (m=652, nlot=11)' '726 µm [671, 799]' '796 µm [743, 834]' '511 µm [472, 545]' '812 µm [731, 921]' '747 µm [650, 839]' '822 µm [748, 890]' '842 µm [775, 889]' '699 µm [634, 750]' '540-634 µm (m=582, nlot=15)' '488-586 µm (m=550, nlot=29)' '510-627 µm (m=566, nlot=53)' '533-557 µm (m=543, nlot=5)' '587-678 µm (m=625, nlot=20)' '544-688 µm (m=623, nlot=42)',
  4 Cephalic_length_vs__Maximum_width_of_head_capsule__CL_CWb_ / '1.171-1.222 (m=1.203)' '1.193-1.254 (m=1.224)' '1.181-1.261 (m=1.225)' '1.121-1.196 (m=1.155)' '1.100-1.180 (m=1.140)' '1.121-1.160 (m=1.140)' '1.206-1.263 (m=1.240)' '1.143-1.196 (m=1.172)' '1.192-1.278 (m=1.238)' '1.169-1.253 (m=1.206)' '1.139-1.221 (m=1.173)' '1.079 [1.037, 1.111]' '1.038 [0.993, 1.075]' '1.046 [0.990, 1.097]' '1.056 [0.980, 1.113]' '1.218-1.327 (m=1.258)' '1.187-1.351 (m=1.256)' '1.057-1.105 (m=1.076)' '1.142-1.256 (1.191)' '1.180-1.273 (m=1.214)' '1.145-1.233 (m=1.183)' '1.281 [1.218, 1.382]' '1.216 [1.179, 1.256]' '1.151 [1.125, 1.18]' '1.17 [1.07, 1.233]' '1.239 [1.189, 1.277]' '1.169 [1.126, 1.226]' '1.155 [1.117, 1.192]' '1.155 [1.119, 1.182]' '1.135-1.238 (m=1.189)' '1.226-1.299 (m=1.266)' '1.196-1.293 (m=1.223)' '1.152-1.242 (m=1.197)' '1.147-1.214 (m=1.184)' '1.199-1.258 (m=1.228)',
  5 Postocular_distance_vs__cephalic_length__PoOc_CL_ / '0.356-0.378 (m=0.368)' '0.377-0.401 (m=0.389)' '0.386-0.418 (m=0.401)' '0.378-0.405 (m=0.374)' '0.379-0.403 (m=0.390)' '0.379-0.402 (m=0.391)' '0.375-0.389 (0.384)' '0.360-0.385 (m=0.368)' '0.363-0.390 (m=0.374)' '0.373-0.400 (m=0.384)' '0.368-0.400 (m=0.380)' '0.390 [0.381, 0.403]' '0.388 [0.361, 0.406]' '0.391 [0.371, 0.413]' '0.374 [0.342, 0.393]' '0.355-0.386 (m=0.370)' '0.389-0.441 (m=0.411)' '0.423-0.444 (m=0.434)' '0.366-0.410 (m=0.388)' '0.392-0.428 (m=0.409)' '0.371-0.398 (m=0.386)' '0.457 [0.437, 0.477]' '0.453 [0.438, 0.466]' '0.462 [0.449, 0.476]' '0.483 [0.464, 0.498]' '0.467 [0.448, 0.493]' '0.488 [0.451,0.511]' '0.460 [0.441,0.472]' '0.433 [0.411,0.449]' '0.374-0.408 (m=0.388)' '0.370-0.394 (m=0.384)' '0.373-0.393 (m= 0.386)' '0.384-0.424 (m=0.400)' '0.392-0.413 (m=0.405)' '0.383-0.403 (m=0.396)',
  6 Postocular_sides_of_cranium_contour_frontal_view_orientation / 'parallel' 'converging posteriorly' 'converging anteriorly',
  7 Postocular_sides_of_cranium_contour_frontal_view_shape / 'feebly convex' 'convex' 'strongly convex' 'straight' 'broadly convex',
  8 Vertex_contour_line_in_frontal_view_shape / 'straight' 'slightly concave' 'feebly convex',
  9 Vertex_sculpture / 'main sculpture homogenously forked costate, ground sculpture areolate' 'main sculpture rugoso-reticulate, ground sculpture smooth' 'main sculpture inconspuous, ground sculpture smooth ' 'main sclupture parallely costate, ground sculpture smooth' 'main sclupture areolate, ground sculpture areolate' 'main sclupture dispersed forked costate, ground sculpture inconspicuous areolate ' 'main sclupture parallely costate, ground sculpture areolate ' 'main sclupture dispersed forked costate sculpture, ground sculpture areolate ' 'main sculpture absent, ground sculpture areolate ' 'main sculpture rugose, ground sculpture areolate' 'main sculpture rugoso-reticulate, ground sculpture areolate ' 'main sclupture dispersed forked costate, ground sculpture smooth' 'main sclupture areolate, ground sculpture smooth',
  10 Gena_contour_line_in_frontal_view_shape / 'convex' 'feebly convex' 'convex',
  11 Genae_contour_from_anterior_view_orientation / 'converging' 'strongly converging',
  12 Gena_sculpture / 'rugoso-reticulate with feeble areolate ground sculpture' 'rugoso-reticulate with areolate ground sculpture',
  13 Concentric_carinae_laterally_surrounding_antennal_foramen_count / 'absent' 'present',
  14 Eye_lenght_vs__absolute_cephalic_size__EL_CS_ / '0.257-0.274 (m=0.265)' '0.247-0.263 (m=0.254)' '0.232-0.270 (m=0.248)' '0.236-0.280 (m=0.255)' '0.247-0.268 (m=0.256)' '0.245-0.268 (m=0.254)' '0.239-0.260 (m=0.247)' '0.255-0.282 (m=0.268)' '0.258-0.280 (m=0.266)' '0.237-0.280 (m=0.258)' '0.247-0.276 (m=0.262)' '0.241 [0.225, 0.267]' '0.230 [0.212, 0.248]' '0.232 [0.219, 0.249]' '0.239 [0.220, 0.265]' '0.262-0.317 (m=0.281)' '0.233-0.311 (m=0.262)' '0.193-0.225 (m=0.210)' '0.240-0.289 (m=0.267)' '0.228-0.266 (m=0.249)' '0.245-0.270 (m=0.263)' '0.233 [0.221, 0.246]' '0.234 [0.217, 0.25]' '0.238 [0.224, 0.254]' '0.237 [0.225, 0.251]' '0.226 [0.21, 0.235]' '0.212 [0.201, 0.224]' '0.219 [0.209, 0.232]' '0.258 [0.243, 0.284]' '0.228-0.268 (m=0.249)' '0.244-0.271 (m=0.262)' '0.260-0.266 (m=0.263)' '0.238-0.270 (m=0.251)' '0.237-0.262 (m=0.250)' '0.229-0.265 (m=0.244)',
  15 Frontal_carina_distance_vs__absolute_cephalic_size__FRS_CS_ / '0.366-0.388 (m=0.374)' '0.320-0.349 (m=0.328)' '0.336-0.380 (m=0.356)' '0.359-0.397 (m=0.374)' '0.362-0.399 (m=0.377)' '0.354-0.383 (m=0.373)' '0.357-0.375 (m=0.367)' '0.363-0.379 (m=0.372)' '0.353-0.378 (m=0.366)' '0.347-0.380 (m=0.361)' '0.356-0.389 (m=0.370)' '0.315 [0.297, 0.326]' '0.316 [0.289, 0.333]' '0.313 [0.295, 0.331]' '0.315 [0.291, 0.335]' '0.310-0.343 (m=0.325)' '0.376-0.423 (m=0.403)' '0.300-0.328 (m=0.310)' '0.385-0.436 (m=0.413)' '0.398-0.431 (m=0.415)' '0.352-0.369 (m=0.361)' '0.289 [0.278, 0.304]' '0.295 [0.287, 0.307]' '0.322 [0.310, 0.335]' '0.294 [0.285, 0.302]' '0.292 [0.277, 0.312]' '0.292 [0.276, 0.312]' '0.288 [0.282, 0.294]' '0.329 [0.318, 0.347]' '0.335-0.375 (m=0.360)' '0.351-0.373 (m=0.364)' '0.346-0.369 (m=0.356)' '0.335-0.373 (m=0.357)' '0.353-0.376 (m=0.361)' '0.329-0.360 (m=0.342)',
  16 Longitudinal_carinae_on_median_region_of_frons_count / 'present' 'absent',
  17 Smooth_median_region_on_frons_count / 'present' 'absent',
  18 Antennomere_count / '11' '12',
  19 Scape_length_vs__absolute_cephalic_size__SL_CS_ / '0.797-0.816 (m=0.808)' '0.807-0.832 (m=0.821)' '0.763-0.809 (m=0.787)' '0.763-0.836 (m=0.791)' '0.756-0.811 (m=0.784)' '0.757-0.798 (m=0.777)' '0.776-0.813 (m=0.794)' '0.764-0.805 (m=0.784)' '0.763-0.809 (m=0.785)' '0.781-0.824 (m=0.799)' '0.767-0.832 (m=0.796)' '0.927 [0.907, 0.948]' '0.895 [0.861, 0.927]' '0.907 [0.849, 0.997]' '0.880 [0.844, 0.919]' '0.757-0.866 (m=0.815)' '0.634-0.708 (m=0.667)' '0.736-0.835 (m=0.758)' '0.610-0.705 (m=659)' '0.616-0.683 (m=0.655)' '0.775-0.830 (m=0.802)' '0.822 [0.786, 0.872]' '0.771 [0.74, 0.808]' '0.704 [0.679, 0.72]' '0.838 [0.812, 0.862]' '0.816 [0.784, 0.856]' '0.828 [0.78, 0.862]' '0.794 [0.779, 0.813]' '0.798 [0.773, 0.832]' '0.735-0.810 (m=0.782)' '0.784-0.817 (m= 0.803)' '0.758-0.795 (m=0.775)' '0.758-0.808 (m=0.783)' '0.763-0.796 (m=0.778)' '0.766-0.804 (m=0.785)',
  20 Median_clypeal_notch_count / 'absent' 'present',
  21 Median_carina_of_clypeus_count / 'present' 'absent',
  22 Spine_length_vs__absolute_cephalic_size__SPST_CS_ / '0.332-0.369 (m=355)' '0.200-0.264 (m= 0.231)' '0.324-0377 (m=0.346)' '0.253-0.322 (m=0.289)' '0.288-0.356 (m=0.329)' '0.265-0.297 (m=0.280)' '0.227-0.288 (m=0.265)' '0.232-0.282 (m=0.261)' '0.227-0.281 (m=0.258)' '0.220-0.335 (m=0.276)' '0.190-0.259 (m=0.236)' '0.397 [0.367, 0.432]' '0.398 [0.355, 0.427]' '0.385 [0.333, 0.437]' '0.300 [0.258, 0.330]' '0.223-0.304 (m=0.271)' '0.220-0.356 (m=0.283)' '0.335-0.385 (m=0.361)' '0.301-0.446 (m=0.373)' '0.284-0.430 (m=0.381)' '0.220-0.267 (m=0.245)' '0.275 [0.24,0.315]' '0.236 [0.22,0.254]' '0.236 [0.224,0.257]' '0.43 [0.4,0.459]' '0.288 [0.253,0.352]' '0.269 [0.221,0.301]' '0.241 [0.219,0.26]' '0.388 [0.364,0.43]' '0.159-0.230 (m=0.192)' '0.303-0.420 (m= 0.358)' '0.220-0.249 (m=0.237)' '0.205-0.299 (m=0.255)' '0.278-0.331 (m=0.306)' '0.391-0.429 (m=0.411)',
  23 Minimum_spine_distance_vs__absolute_cephalic_size__SPBA_CS_ / '0.262-0.304 (m=0.285)' '0.242-0.275 (m=0.259)' '0.250-0.302 (m=0.272)' '0.279-0.321 (m=0.298)' '0.282-0.339 (m=0.312)' '0.263-0.294 (m=0.280)' '0.265-0.301 (m=0.278)' '0.282-0.298 (m=0.288)' '0.257-0.291 (m=0.273)' '0.248-0.295 (m=0.273)' '0.241-0.280 (m=0.258)' '0.260 [0.238, 0.292]' '0.287 [0.257, 0.311]' '0.266 [0.234, 0.308]' '0.212 [0.184, 0.235]' '0.265-0.354 (m=0.323)' '0.303-0.405 (m=0.358)' '0.326-0.386 (m=0.349)' '0.345-0.433 (m=0.388)' '0.356-0.454 (m=0.392)' '0.261-0.290 (m=0.277)' '0.225 [0.183, 0.272]' '0.236 [0.225, 0.248]' '0.254 [0.235, 0.275]' '0.24 [0.219, 0.259]' '0.221 [0.182, 0.256]' '0.253 [0.215, 0.287]' '0.242 [0.204, 0.26]' '0.244 [0.221, 0.282]' '0.247-0.300 (m= 0.272)' '0.322-0.358 (m=0.338)' '0.248-0.287 (m=0.278)' '0.255-0.319 (m=0.281)' '0.273-0.312 (m=0.292)' '0.257-0.311 (m=0.283)',
  24 Apical_spine_distance_vs__absolute_cephalic_size__SPTI_CS_ / '0.366-0.398 (m=0.386)' '0.265-0.298 (m=0.284)' '0.318-0.411 (m=0.371)' '0.300-0.369 (m=0.331)' '0.342-0.397 (m=0.366)' '0.298-0.339 (m=0.320)' '0.280-0.337 (m=0.313)' '0.293-0.328 (m=0.310)' '0.266-0.312 (m=0.288)' '0.270-0.346 (m=0.312)' '0.261-0.318 (m=0.290)' '0.455 [0.386, 0.569]' '0.543 [0.463, 0.607]' '0.443 [0.354, 0.504]' '0.307 [0.221, 0.361]' '0.251-0.375 (m=0.332)' '0.303-0.414 (m=0.353)' '0.438-0.489 (m=0.463)' '0.400-0.517 (m=0.459)' '0.372-0.493 (m=0.439)' '0.291-0.326 (m=0.321)' '0.252 [0.198, 0.31]' '0.251 [0.226, 0.269]' '0.267 [0.244, 0.284]' '0.322 [0.293, 0.332]' '0.257 [0.191, 0.31]' '0.299 [0.256, 0.341]' '0.244 [0.191, 0.266]' '0.303 [0.273, 0.35]' '0.256-0.322 (m=0.282)' '0.373-0.482 (m=0.432)' '0.289-0.322 (m=0.300)' '0.277-0.370 (m=0.320)' '0.332-0.395 (m=0.364)' '0.381-0.462 (m=0.413)',
  25 Propodeal_spine_shape / 'straight' 'slightly bent' 'strongly bent' 'triangular, blunt' 'curving upward',
  26 Apical_distance_of_pronotal_spines_vs__absolute_cephalic_size__PSTI_CS_ / '0.658 [0.617, 0.690]' '0.724 [0.631, 0.776]' '0.584-0.736 (m=0.689)' '' '0.733-0.801 (m=0.773)' '0.757 [0.711, 0.813]' '0.607 [0.573, 0.633]' '0.657 [0.636, 0.686]' '0.629 [0.608, 0.65]' '0.659 [0.621, 0.678]' '0.635 [0.6, 0.692]' '0.665 [0.636, 0.691]' '0.666 [0.649, 0.686]' '0.739 [0.708, 0.78]' '0.677 [0.624, 0.723]',
  27 Metanotal_depression_count / 'present' 'absent',
  28 Dorsal_region_of_mesosoma_sculpture / 'rugulose with areolate ground sculpture' 'areolate ground sculpture, superimposed by dispersed rugae' 'fine areolate ground sculpture, superimposed by dispersed rugae' 'rugose with areolate ground sculpture' 'smooth ground sculpture superimposed by feeble areolate main sculpture' 'rugose with smooth ground sculpture ' 'costate with smooth ground sculpture ' 'areolate main sculpture, interstices areolate',
  29 Lateral_region_of_pronotum_sculpture / 'areolate ground sculpture, main sculpture forked costate' 'areolate ground sculpture, main sculpture dispersed costate' 'inconspicious areolate ground sculpture, main sculpture ispersed costate' 'areolate ground sculpture, superimposed by dispersed rugae ' 'inconspicuously areolate ground sculpture, main sculpture rugoso-reticulate ' 'areolate ground sculpture, main sculpture rugoso-reticulate ' 'areolate ground sculpture, main sculpture areolate',
  30 Mesopleuron_sculpture / 'areolate ground sculpture superimposed by dispersed rugulae' 'fine areolate ground sculpture, superimposed by dispersed rugulae' 'areolate ground sculpture, superimposed by dispersed rugae ' 'smooth ground sculpture, superimposed by dispersed rugulae ',
  31 Metapleuron_sculpture / 'areolate ground sculpture superimposed by dispersed rugulae' 'fine areolate ground sculpture, superimposed by dispersed rugulae' 'areolate ground sculpture, superimposed by dispersed rugae ' 'areolate ground sculpture, superimposed by coarse rugae ' 'fine areolate ground sculpture, superimposed by coarse rugae ',
  32 Petiole_width_vs___absolute_cephalic_size__PEW_CS_ / '0.265 [0.238, 0.312]' '0.307 [0.275, 0.357]' '0.344-0.451 (m=0.407)' '0.331-0.442 (m=0.397)' '0.428-0.512 (m=0.460)' '0.390-0.522 (m=0.457)' '0.387-0.480 (m=0.440)' '0.268 [0.246, 0.295]' '0.233 [0.206, 0.267]' '0.223 [0.213, 0.238]' '0.235 [0.222, 0.242]' '0.24 [0.219, 0.262]' '0.231 [0.2, 0.278]' '0.269 [0.228, 0.326]' '0.243 [0.229, 0.253]' '0.243 [0.208, 0.27]' '0.237 [0.206, 0.259]',
  33 Dorsal_region_of_petiole_sculpture / 'ground sculpture areolate, main sculpture absent' 'ground sculpture areolate, main sculpture dispersed rugose' 'ground sculpture areolate, main sculpture rogoso-reticulate' 'ground sculpture smooth, main sculpture absent ' 'ground sculpture inconspicuously areolate, main sculpture rogoso-reticulate ',
  34 Postpetiole_width_vs___absolute_cephalic_size__PPW_CS_ / '0.558 [0.516, 0.613]' '0.538 [0.494, 0.576]' '0.427-0.546 (m=0.486)' '0.425-0.508 (m=0.462)' '0.472-0.521 (m=0.493)' '0.453-0.585 (m=0.517)' '0.451-0.548 (m=0.514)' '0.543 [0.496, 0.585]' '0.354 [0.321, 0.394]' '0.341 [0.326, 0.358]' '0.37 [0.339, 0.386]' '0.39 [0.358, 0.415]' '0.345 [0.308, 0.376]' '0.37 [0.348, 0.391]' '0.362 [0.351, 0.373]' '0.363 [0.338, 0.385]' '0.491 [0.435, 0.529]',
  35 Dorsal_region_of_postpetiole_sculpture / 'ground sculpture areolate, main sculpture absent' 'ground sculpture areolate, main sculpture dispersed rugose' 'ground sculpture smooth, main sculpture dispersed rugose ' 'ground sculpture smooth, main sculpture absent',
  36 The_lenght_of_antero_lateral_seta_on_the_petiolar_node / ,
;
Matrix

    
    'Nesomyrmex_excelsior'  	{01}	7	31 [WARNING STATE '31' is TOO LARGE FOR PAUP (0-9, A-Z only).]	31 [WARNING STATE '31' is TOO LARGE FOR PAUP (0-9, A-Z only).]	31 [WARNING STATE '31' is TOO LARGE FOR PAUP (0-9, A-Z only).]	1	1	{02}	10 [WARNING STATE '10' is TOO LARGE FOR PAUP (0-9, A-Z only).]	0	1	0	1	31 [WARNING STATE '31' is TOO LARGE FOR PAUP (0-9, A-Z only).]	31 [WARNING STATE '31' is TOO LARGE FOR PAUP (0-9, A-Z only).]	0	1	1	31 [WARNING STATE '31' is TOO LARGE FOR PAUP (0-9, A-Z only).]	1	1	31 [WARNING STATE '31' is TOO LARGE FOR PAUP (0-9, A-Z only).]	31 [WARNING STATE '31' is TOO LARGE FOR PAUP (0-9, A-Z only).]	31 [WARNING STATE '31' is TOO LARGE FOR PAUP (0-9, A-Z only).]	{03}	31 [WARNING STATE '31' is TOO LARGE FOR PAUP (0-9, A-Z only).]	0	5	4	4	3	31 [WARNING STATE '31' is TOO LARGE FOR PAUP (0-9, A-Z only).]	4	31 [WARNING STATE '31' is TOO LARGE FOR PAUP (0-9, A-Z only).]	2	?          
  

    
    'Nesomyrmex_modestus'  	2	7	32 [WARNING STATE '32' is TOO LARGE FOR PAUP (0-9, A-Z only).]	32 [WARNING STATE '32' is TOO LARGE FOR PAUP (0-9, A-Z only).]	32 [WARNING STATE '32' is TOO LARGE FOR PAUP (0-9, A-Z only).]	1	1	{02}	9	0	1	{01}	1	32 [WARNING STATE '32' is TOO LARGE FOR PAUP (0-9, A-Z only).]	32 [WARNING STATE '32' is TOO LARGE FOR PAUP (0-9, A-Z only).]	0	0	1	32 [WARNING STATE '32' is TOO LARGE FOR PAUP (0-9, A-Z only).]	1	1	32 [WARNING STATE '32' is TOO LARGE FOR PAUP (0-9, A-Z only).]	32 [WARNING STATE '32' is TOO LARGE FOR PAUP (0-9, A-Z only).]	32 [WARNING STATE '32' is TOO LARGE FOR PAUP (0-9, A-Z only).]	3	32 [WARNING STATE '32' is TOO LARGE FOR PAUP (0-9, A-Z only).]	0	4	2	4	1	32 [WARNING STATE '32' is TOO LARGE FOR PAUP (0-9, A-Z only).]	3	32 [WARNING STATE '32' is TOO LARGE FOR PAUP (0-9, A-Z only).]	3	?          
  

    
    'Nesomyrmex_reticulatus'  	{01}	7	33 [WARNING STATE '33' is TOO LARGE FOR PAUP (0-9, A-Z only).]	33 [WARNING STATE '33' is TOO LARGE FOR PAUP (0-9, A-Z only).]	33 [WARNING STATE '33' is TOO LARGE FOR PAUP (0-9, A-Z only).]	1	2	1	1	0	1	1	1	33 [WARNING STATE '33' is TOO LARGE FOR PAUP (0-9, A-Z only).]	33 [WARNING STATE '33' is TOO LARGE FOR PAUP (0-9, A-Z only).]	1	1	1	33 [WARNING STATE '33' is TOO LARGE FOR PAUP (0-9, A-Z only).]	1	1	33 [WARNING STATE '33' is TOO LARGE FOR PAUP (0-9, A-Z only).]	33 [WARNING STATE '33' is TOO LARGE FOR PAUP (0-9, A-Z only).]	33 [WARNING STATE '33' is TOO LARGE FOR PAUP (0-9, A-Z only).]	{03}	33 [WARNING STATE '33' is TOO LARGE FOR PAUP (0-9, A-Z only).]	0	1	1	0	0	33 [WARNING STATE '33' is TOO LARGE FOR PAUP (0-9, A-Z only).]	0	33 [WARNING STATE '33' is TOO LARGE FOR PAUP (0-9, A-Z only).]	0	?          
  

    
    'Nesomyrmex_retusispinosus'  	{01}	7	34 [WARNING STATE '34' is TOO LARGE FOR PAUP (0-9, A-Z only).]	34 [WARNING STATE '34' is TOO LARGE FOR PAUP (0-9, A-Z only).]	34 [WARNING STATE '34' is TOO LARGE FOR PAUP (0-9, A-Z only).]	1	1	{02}	7	0	1	1	1	34 [WARNING STATE '34' is TOO LARGE FOR PAUP (0-9, A-Z only).]	34 [WARNING STATE '34' is TOO LARGE FOR PAUP (0-9, A-Z only).]	0	1	1	34 [WARNING STATE '34' is TOO LARGE FOR PAUP (0-9, A-Z only).]	1	{01}	34 [WARNING STATE '34' is TOO LARGE FOR PAUP (0-9, A-Z only).]	34 [WARNING STATE '34' is TOO LARGE FOR PAUP (0-9, A-Z only).]	34 [WARNING STATE '34' is TOO LARGE FOR PAUP (0-9, A-Z only).]	{12}	34 [WARNING STATE '34' is TOO LARGE FOR PAUP (0-9, A-Z only).]	0	0	5	3	3	34 [WARNING STATE '34' is TOO LARGE FOR PAUP (0-9, A-Z only).]	1	34 [WARNING STATE '34' is TOO LARGE FOR PAUP (0-9, A-Z only).]	1	?          
  

    
    'Nesomyrmex_rugosus'  	{01}	7	35 [WARNING STATE '35' is TOO LARGE FOR PAUP (0-9, A-Z only).]	35 [WARNING STATE '35' is TOO LARGE FOR PAUP (0-9, A-Z only).]	35 [WARNING STATE '35' is TOO LARGE FOR PAUP (0-9, A-Z only).]	1	1	{02}	10 [WARNING STATE '10' is TOO LARGE FOR PAUP (0-9, A-Z only).]	0	1	0	1	35 [WARNING STATE '35' is TOO LARGE FOR PAUP (0-9, A-Z only).]	35 [WARNING STATE '35' is TOO LARGE FOR PAUP (0-9, A-Z only).]	0	1	1	35 [WARNING STATE '35' is TOO LARGE FOR PAUP (0-9, A-Z only).]	1	1	35 [WARNING STATE '35' is TOO LARGE FOR PAUP (0-9, A-Z only).]	35 [WARNING STATE '35' is TOO LARGE FOR PAUP (0-9, A-Z only).]	35 [WARNING STATE '35' is TOO LARGE FOR PAUP (0-9, A-Z only).]	0	35 [WARNING STATE '35' is TOO LARGE FOR PAUP (0-9, A-Z only).]	0	5	4	4	3	35 [WARNING STATE '35' is TOO LARGE FOR PAUP (0-9, A-Z only).]	4	35 [WARNING STATE '35' is TOO LARGE FOR PAUP (0-9, A-Z only).]	2	?          
  

    
    'Nesomyrmex_sikorai'  	2	7	36 [WARNING STATE '36' is TOO LARGE FOR PAUP (0-9, A-Z only).]	36 [WARNING STATE '36' is TOO LARGE FOR PAUP (0-9, A-Z only).]	36 [WARNING STATE '36' is TOO LARGE FOR PAUP (0-9, A-Z only).]	1	2	{02}	13 [WARNING STATE '13' is TOO LARGE FOR PAUP (0-9, A-Z only).]	0	1	1	1	36 [WARNING STATE '36' is TOO LARGE FOR PAUP (0-9, A-Z only).]	36 [WARNING STATE '36' is TOO LARGE FOR PAUP (0-9, A-Z only).]	0	1	1	36 [WARNING STATE '36' is TOO LARGE FOR PAUP (0-9, A-Z only).]	1	{01}	36 [WARNING STATE '36' is TOO LARGE FOR PAUP (0-9, A-Z only).]	36 [WARNING STATE '36' is TOO LARGE FOR PAUP (0-9, A-Z only).]	36 [WARNING STATE '36' is TOO LARGE FOR PAUP (0-9, A-Z only).]	{03}	36 [WARNING STATE '36' is TOO LARGE FOR PAUP (0-9, A-Z only).]	0	7	6	3	4	36 [WARNING STATE '36' is TOO LARGE FOR PAUP (0-9, A-Z only).]	2	36 [WARNING STATE '36' is TOO LARGE FOR PAUP (0-9, A-Z only).]	3	?          
  

    
    'Nesomyrmex_striatus'  	2	7	37 [WARNING STATE '37' is TOO LARGE FOR PAUP (0-9, A-Z only).]	37 [WARNING STATE '37' is TOO LARGE FOR PAUP (0-9, A-Z only).]	37 [WARNING STATE '37' is TOO LARGE FOR PAUP (0-9, A-Z only).]	1	1	{02}	12 [WARNING STATE '12' is TOO LARGE FOR PAUP (0-9, A-Z only).]	0	1	0	1	37 [WARNING STATE '37' is TOO LARGE FOR PAUP (0-9, A-Z only).]	37 [WARNING STATE '37' is TOO LARGE FOR PAUP (0-9, A-Z only).]	0	0	1	37 [WARNING STATE '37' is TOO LARGE FOR PAUP (0-9, A-Z only).]	1	1	37 [WARNING STATE '37' is TOO LARGE FOR PAUP (0-9, A-Z only).]	37 [WARNING STATE '37' is TOO LARGE FOR PAUP (0-9, A-Z only).]	37 [WARNING STATE '37' is TOO LARGE FOR PAUP (0-9, A-Z only).]	4	37 [WARNING STATE '37' is TOO LARGE FOR PAUP (0-9, A-Z only).]	0	6	6	4	5	37 [WARNING STATE '37' is TOO LARGE FOR PAUP (0-9, A-Z only).]	3	37 [WARNING STATE '37' is TOO LARGE FOR PAUP (0-9, A-Z only).]	3	?          
  

    
    'Nesomyrmex_tamatavensis'  	{01}	7	38 [WARNING STATE '38' is TOO LARGE FOR PAUP (0-9, A-Z only).]	38 [WARNING STATE '38' is TOO LARGE FOR PAUP (0-9, A-Z only).]	38 [WARNING STATE '38' is TOO LARGE FOR PAUP (0-9, A-Z only).]	1	1	{02}	11 [WARNING STATE '11' is TOO LARGE FOR PAUP (0-9, A-Z only).]	0	1	0	1	38 [WARNING STATE '38' is TOO LARGE FOR PAUP (0-9, A-Z only).]	38 [WARNING STATE '38' is TOO LARGE FOR PAUP (0-9, A-Z only).]	{01}	0	1	38 [WARNING STATE '38' is TOO LARGE FOR PAUP (0-9, A-Z only).]	1	1	38 [WARNING STATE '38' is TOO LARGE FOR PAUP (0-9, A-Z only).]	38 [WARNING STATE '38' is TOO LARGE FOR PAUP (0-9, A-Z only).]	38 [WARNING STATE '38' is TOO LARGE FOR PAUP (0-9, A-Z only).]	2	38 [WARNING STATE '38' is TOO LARGE FOR PAUP (0-9, A-Z only).]	0	5	4	4	1	38 [WARNING STATE '38' is TOO LARGE FOR PAUP (0-9, A-Z only).]	4	38 [WARNING STATE '38' is TOO LARGE FOR PAUP (0-9, A-Z only).]	2	?          
  

  

;
end; 
