# Supplementary material for: Toward Objective, Morphology-Based Taxonomy: A Case Study on the Malagasy Nesomyrmex sikorai Species Group (Hymenoptera: Formicidae)
Source: PLoS One. 2016 Apr 20;11(4):e0152454. doi: 10.1371/journal.pone.0152454 (PMC4838242; doi:10.1371/journal.pone.0152454)
Supplement: S2 Appendix — Mark dendrogram function mapping the results of partitioning algorithm PART on the dendrogram is also added. (TXT) [file pone.0152454.s002.txt]

rm(list=ls()); ls()  			# tidying up the work space
library(MASS)				# setup environment
library(cluster)

d <- read.csv("C:/DOCOK/!NESOMYRMEX/SIKORAI_group/S3_Table_rawdata.csv", header=TRUE,na.strings="") # loading the input file of the data

vari<-c(4:25) 				# define columns with (morphometric) variables
grouping<-3 				# define grouping variable (column)
spname<-1				# define species name (column)

summary(d)
dim(d); n<-dim(d)[1]			# identify dimensions
ddrop<-rep(FALSE,n)			# make empty vector ddrop (n = number of measurement variables)
ddrop<-is.na(d[,grouping]); colnames(d)[grouping]
sum(ddrop)
dm<-d[!ddrop,vari]; summary(dm) 	# dm is data matrix
sum(is.na(dm))				# check for missing values
n<-dim(dm)[1]				# number of observations (rows)
gid<-paste(d[!ddrop,spname],"-",as.character(d[!ddrop,grouping]),sep="")
#gid					# show (new) sample names
table(gid);length(table(gid));sum(is.na(gid))
ddrop2<-NULL
tmp<-apply(apply(dm,1,is.na),2,sum)>0	# search for zeros
tmp3<-is.na(gid)			# check for missing values
ddrop2<- tmp | tmp3; 
rm(tmp,tmp3)
sum(ddrop2)
dm<-dm[!ddrop2,]; summary(dm)
sum(is.na(dm))				# check for missing values
n<-dim(dm)[1]
gid<-gid[!ddrop2]
table(gid);length(table(gid));sum(is.na(gid))
#LDA using nest samples as groups
formlda<-lda(dm,as.factor(gid)); formlda # gid=group ID (site)
predlda<-predict(formlda,dm)$class
sum(predlda==gid)/length(gid)
x<-table(predlda==gid,gid); x
mpredlda<-predict(formlda,formlda$means)$x
plot(agnes(mpredlda,method="average"),which.plots=2,hang=-1,cex=0.7)

###########################################################################
### PART Partitioning based on recursive thresholging
###########################################################################

library(clusterGenomics) 
groups1 = dm$gid
#turn down B=500 to B=50 for speady results
#Run PART.hclust
res <- part(mpredlda,Kmax=14,minSize=5,Kmax.rec=8,B=500, cl.method = "hclust", 
            linkage="average")		# run PART with cluster method 'hclust' using default setup	
cbind(res$lab.hatK, groups1)		#extract hypothesis
summary.hclust<-cbind(res$lab.hatK, groups1)
hyp.part.hclust <- summary.hclust	
thyp.part.hclust <- t(hyp.part.hclust) 	# transpose partitioning results

#Run PART.kmeans
resa <- part(mpredlda, cl.method = "kmeans", minSize=5,Kmax.rec=8,nstart = 10,B=1000)
cbind(resa$lab.hatK, groups1)
summary.kmeans<-cbind(resa$lab.hatK, groups1)
hyp.part.kmeans <- summary.kmeans
thyp.part.kmeans <- t(hyp.part.kmeans) 

###########################################################################
### Let's map the results of method PART on the NC clustering dendrogram
###########################################################################
#Source of the following fragment of the script: https://r-forge.r-#project.org/scm/viewvc.php/src/hyperSpec/R/mark.dendrogram.R?#root=hyperspec&r1=451&r2=450&pathrev=451&diff_format=s, see R package hyperSpec

dend <- agnes(mpredlda,method="average")
par (xpd = TRUE, mar = c (10, 4, 4, 2)) 	# allows plotting into the margin
par(mfrow=c(1,1))
plot(dend,which.plots=2,hang=-0.1,cex=0.65)	# set letter size

G2 <- c(1:12)					# optionally type final species hypothesis, separated by comma
dend$Group <- G2
clusters <- as.factor (dend$Group)
Z<-0.05						# set the bars' height (dendrogram$height in mark.dendrogram function)

mark.dendrogram <- function (dendrogram, groups, col = seq_along (unique (dend$Group)),
                             pos.marker = pos.marker, 
                             height = Z * max (dendrogram$height), 
                             pos.text = pos.text, 
                             border = NA, text.col = "white", label, label.right = FALSE,
                             ...){
  if (! is.factor (groups))
    groups <- as.factor (dend$Group)
  
  groups.x <- groups [dendrogram$order] 	# clusters in order on x axis
  
  rle.groups <- rle (as.integer (groups.x))	# run-length encoding gives borders
  
  end   <- cumsum (rle.groups$lengths) + 0.5
  start <- c (0.5, (head (end, -1)))
  text  <- (start + end) / 2
  
  text.col <- rep (text.col, length.out = length (text))
  
  for (g in seq_along (rle.groups$lengths)){
    rect (xleft  = start [g], ybottom = pos.marker - height,
          xright = end   [g], ytop    = pos.marker,
          col = col [rle.groups$values[g]], border = border, ...)
    if (! is.na (text.col [g]))
      text (x = text [g], y = pos.text, 
            levels (groups) [rle.groups$values [g]],
            col = text.col [rle.groups$values [g]], ...)
  }
  
  if (! missing (label))
    text (x = label.right * tail (end, 1) * 1.01, y = pos.marker - height/2,
          label, adj = c(1 - label.right, .3))
  
}

mark.dendrogram (dend, as.factor (thyp.part.hclust), pos.marker = -32, pos.text = -33, cex=0.7, label = "'part.hclust'")	# display partitioning results of cl.method hclust on the dendrogram
mark.dendrogram (dend, as.factor (thyp.part.kmeans), pos.marker = -36, pos.text = -37, cex=0.7, label = "'part.kmeans'")	# display partitioning results of cl.method kmeans on the dendrogram

mark.dendrogram (dend, as.factor (dend$Group), pos.marker = -300, pos.text = -300, cex=0.6, label = "'final.sp.hyp'")		# optional: read final species hypothesis
