# Supplementary material for: Toward Objective, Morphology-Based Taxonomy: A Case Study on the Malagasy Nesomyrmex sikorai Species Group (Hymenoptera: Formicidae)
Source: PLoS One. 2016 Apr 20;11(4):e0152454. doi: 10.1371/journal.pone.0152454 (PMC4838242; doi:10.1371/journal.pone.0152454)
Supplement: S1 Table — Unique CASENT number for pinned samples, locality, geographic coordinates (E, N) in decimal format, altitude (ALT) in meters a.s.l., collector’s name, date and number of specimens investigated bearing the given CASENT number are provided. HT = Holotype, PT = paratype(s). All samples collected in Toliara administrative region, Madagascar, and deposited at the California Academy of Sciences (CAS). (XLSX) [file pone.0152454.s003.xlsx]

## Sheet: material investigated
SpeciesName	SpecimenCode	DendrogramCode	CollectionCode	NumberInvestigated	SpecimenNotes	CollectedBy	DateCollected	DateCollEnd	CollectionMethod	Habitat	Microhabitat	LocalityName	Adm1	Country	Elevation(m)	Latitude	Longitude	BiogeographicRegion	OwnedBy	LocatedAt
excelsior	CASENT0077416	excelsior-CASENT_0077416	BLF09769	2		B.L.Fisher	12_4_2003	00_00_00		rainforest	ex dead twig above ground	Forêt de Binara, 9.1km 233° SW Daraina	Antsiranana	Madagascar	650-800 m	-13.2633	49.6033	Malagasy	CASC, San Francisco, CA, USA	CASC
excelsior	CASENT0077417	excelsior-CASENT_0077417	BLF09764	2		B.L.Fisher	12_4_2003	00_00_00		rainforest	ex dead twig above ground	Forêt de Binara, 9.1km 233° SW Daraina	Antsiranana	Madagascar	650-800 m	-13.2633	49.6033	Malagasy	CASC, San Francisco, CA, USA	CASC
excelsior	CASENT0077418	excelsior-CASENT_0077418	BLF09769	2		B.L.Fisher	12_4_2003	00_00_00		rainforest	ex dead twig above ground	Forêt de Binara, 9.1km 233° SW Daraina	Antsiranana	Madagascar	650-800 m	-13.2633	49.6033	Malagasy	CASC, San Francisco, CA, USA	CASC
excelsior	CASENT0134393	excelsior-CASENT_0134393	BLF19264	1		B.L.Fisher et al.	12_7_2007	12_7_2007		transition humid forest	on low vegetation	Réserve Spéciale Marotandrano, Marotandrano 48.3km S Mandritsara	Mahajanga	Madagascar	865 m	-16.2832	48.8144	Malagasy	CASC, San Francisco, CA, USA	CASC
excelsior	CASENT0134398	excelsior-CASENT_0134398	BLF19214	1		B.L.Fisher et al.	12_7_2007	12_7_2007		transition humid forest	on low vegetation	Réserve Spéciale Marotandrano, Marotandrano 48.3km S Mandritsara	Mahajanga	Madagascar	865 m	-16.2832	48.8144	Malagasy	CASC, San Francisco, CA, USA	CASC
excelsior	CASENT0151860	excelsior-CASENT_0151860	BLF22444	1		B.L.Fisher et al.	3_4_2009	00_00_00		rainforest	ex dead twig above ground	Betaolana Forest, along Bekona River	Antsiranana	Madagascar	880 m	-14.53	49.4404	Malagasy	CASC, San Francisco, CA, USA	CASC
excelsior	CASENT0151861	excelsior-CASENT_0151861	BLF22444	1		B.L.Fisher et al.	3_4_2009	00_00_00		rainforest	ex dead twig above ground	Betaolana Forest, along Bekona River	Antsiranana	Madagascar	880 m	-14.53	49.4404	Malagasy	CASC, San Francisco, CA, USA	CASC
excelsior	CASENT0151904	excelsior-CASENT_0151904	BLF22569	1		B.L.Fisher et al.	3_5_2009	00_00_00		rainforest	ex dead twig above ground	Betaolana Forest, along Bekona River	Antsiranana	Madagascar	880 m	-14.53	49.4404	Malagasy	CASC, San Francisco, CA, USA	CASC
excelsior	CASENT0151905	excelsior-CASENT_0151905	BLF22569	1		B.L.Fisher et al.	3_5_2009	00_00_00		rainforest	ex dead twig above ground	Betaolana Forest, along Bekona River	Antsiranana	Madagascar	880 m	-14.53	49.4404	Malagasy	CASC, San Francisco, CA, USA	CASC
excelsior	CASENT0152435	excelsior-CASENT_0152435	BLF22485	1		B.L.Fisher et al.	3_4_2009	00_00_00		rainforest	ex dead twig above ground	Betaolana Forest, along Bekona River	Antsiranana	Madagascar	880 m	-14.53	49.4404	Malagasy	CASC, San Francisco, CA, USA	CASC
excelsior	CASENT0300977	excelsior-CASENT_0300977	BLF31024	1		B.L.Fisher et al.	2_22_2013	2_22_2013		montane forest	ex dead twig above ground	Galoko chain, Mont Galoko	Antsiranana	Madagascar	1100 m	-13.5936	48.7316	Malagasy	CASC, San Francisco, CA, USA	CASC
excelsior	CASENT0301002	excelsior-CASENT_0301002	BLF31030	1		B.L.Fisher et al.	2_22_2013	2_22_2013		montane forest	ex dead twig above ground	Galoko chain, Mont Galoko	Antsiranana	Madagascar	1100 m	-13.5936	48.7316	Malagasy	CASC, San Francisco, CA, USA	CASC
excelsior	CASENT0301007	excelsior-CASENT_0301007	BLF31045	1		B.L.Fisher et al.	2_22_2013	2_22_2013		montane forest	ex dead twig above ground	Galoko chain, Mont Galoko	Antsiranana	Madagascar	1100 m	-13.5936	48.7316	Malagasy	CASC, San Francisco, CA, USA	CASC
excelsior	CASENT0301033	excelsior-CASENT_0301033	BLF31060	1		B.L.Fisher et al.	2_22_2013	2_22_2013		montane forest	ex dead twig above ground	Galoko chain, Mont Galoko	Antsiranana	Madagascar	1100 m	-13.5936	48.7316	Malagasy	CASC, San Francisco, CA, USA	CASC
excelsior	CASENT0301065	excelsior-CASENT_0301065	BLF31068	1		B.L.Fisher et al.	2_22_2013	2_22_2013		montane forest	on low vegetation	Galoko chain, Mont Galoko	Antsiranana	Madagascar	1100 m	-13.5936	48.7316	Malagasy	CASC, San Francisco, CA, USA	CASC
excelsior	CASENT0301105	excelsior-CASENT_0301105	BLF30758	1		B.L.Fisher et al.	2_18_2013	2_18_2013		montane forest	ex dead twig above ground	Galoko chain, Mont Galoko	Antsiranana	Madagascar	980 m	-13.5888	48.7286	Malagasy	CASC, San Francisco, CA, USA	CASC
excelsior	CASENT0301110	excelsior-CASENT_0301110	BLF30737	1		B.L.Fisher et al.	2_18_2013	2_18_2013		montane forest	ex dead twig above ground	Galoko chain, Mont Galoko	Antsiranana	Madagascar	980 m	-13.5888	48.7286	Malagasy	CASC, San Francisco, CA, USA	CASC
excelsior	CASENT0301156	excelsior-CASENT_0301156	BLF30770	1		B.L.Fisher et al.	2_18_2013	2_18_2013		montane forest	ex dead twig above ground	Galoko chain, Mont Galoko	Antsiranana	Madagascar	980 m	-13.5888	48.7286	Malagasy	CASC, San Francisco, CA, USA	CASC
excelsior	CASENT0301160	excelsior-CASENT_0301160	BLF30743	1		B.L.Fisher et al.	2_18_2013	2_18_2013		montane forest	on low vegetation	Galoko chain, Mont Galoko	Antsiranana	Madagascar	980 m	-13.5888	48.7286	Malagasy	CASC, San Francisco, CA, USA	CASC
excelsior	CASENT0301164	excelsior-CASENT_0301164	BLF30752	1		B.L.Fisher et al.	2_18_2013	2_18_2013		montane forest	ex dead twig above ground	Galoko chain, Mont Galoko	Antsiranana	Madagascar	980 m	-13.5888	48.7286	Malagasy	CASC, San Francisco, CA, USA	CASC
excelsior	CASENT0301183	excelsior-CASENT_0301183	BLF30781	1		B.L.Fisher et al.	2_18_2013	2_18_2013		montane forest	ex dead twig above ground	Galoko chain, Mont Galoko	Antsiranana	Madagascar	980 m	-13.5888	48.7286	Malagasy	CASC, San Francisco, CA, USA	CASC
excelsior	CASENT0301210	excelsior-CASENT_0301210	BLF30779	1		B.L.Fisher et al.	2_18_2013	2_18_2013		montane forest	ex dead twig above ground	Galoko chain, Mont Galoko	Antsiranana	Madagascar	980 m	-13.5888	48.7286	Malagasy	CASC, San Francisco, CA, USA	CASC
excelsior	CASENT0301212	excelsior-CASENT_0301212	BLF30769	1		B.L.Fisher et al.	2_18_2013	2_18_2013		montane forest	ex dead twig above ground	Galoko chain, Mont Galoko	Antsiranana	Madagascar	980 m	-13.5888	48.7286	Malagasy	CASC, San Francisco, CA, USA	CASC
excelsior	CASENT0301213	excelsior-CASENT_0301213	BLF30769	1		B.L.Fisher et al.	2_18_2013	2_18_2013		montane forest	ex dead twig above ground	Galoko chain, Mont Galoko	Antsiranana	Madagascar	980 m	-13.5888	48.7286	Malagasy	CASC, San Francisco, CA, USA	CASC
excelsior	CASENT0303388	excelsior-CASENT_0303388	BLF30807	1		B.L.Fisher et al.	2_18_2013	2_18_2013		montane forest	ex dead twig above ground	Galoko chain, Mont Galoko	Antsiranana	Madagascar	980 m	-13.5888	48.7286	Malagasy	CASC, San Francisco, CA, USA	CASC
excelsior	CASENT0304369	excelsior-CASENT_0304369	BLF30926	1		B.L.Fisher et al.	2_20_2013	2_20_2013		montane forest	ex dead twig above ground	Galoko chain, Mont Galoko	Antsiranana	Madagascar	980 m	-13.5888	48.7286	Malagasy	CASC, San Francisco, CA, USA	CASC
excelsior	CASENT0304482	excelsior-CASENT_0304482	BLF30906	1		B.L.Fisher et al.	2_19_2013	2_19_2013		rainforest	ex dead twig above ground	Galoko chain, Mont Galoko	Antsiranana	Madagascar	520 m	-13.5849	48.7182	Malagasy	CASC, San Francisco, CA, USA	CASC
excelsior	CASENT0353295	excelsior-CASENT_0353295	BLF32193	1		B.L.Fisher et al.	10_19_2013	10_19_2013		rainforest	ex dead twig above ground	Binara Forest	Antsiranana	Madagascar	900 m	-13.2639	49.6014	Malagasy	CASC, San Francisco, CA, USA	CASC
excelsior	CASENT0353305	excelsior-CASENT_0353305	BLF32191	1		B.L.Fisher et al.	10_19_2013	10_19_2013		rainforest	ex dead twig above ground	Binara Forest	Antsiranana	Madagascar	900 m	-13.2639	49.6014	Malagasy	CASC, San Francisco, CA, USA	CASC
excelsior	CASENT0367529	excelsior-CASENT_0367529	BLF31928	1		B.L.Fisher et al.	10_13_2013	10_13_2013		rainforest	ex dead twig above ground	Galoko chain, Mont Kalabenono	Antsiranana	Madagascar	937 m	-13.6461	48.6773	Malagasy	CASC, San Francisco, CA, USA	CASC
excelsior	CASENT0370676	excelsior-CASENT_0370676	BLF32237	1		B.L.Fisher et al.	10_20_2013	10_20_2013		degraded rainforest	ex dead twig above ground	Binara Forest	Antsiranana	Madagascar	559 m	-13.2621	49.6067	Malagasy	CASC, San Francisco, CA, USA	CASC
excelsior	CASENT0370678	excelsior-CASENT_0370678	BLF32263	1		B.L.Fisher et al.	10_20_2013	10_20_2013		degraded rainforest	ex dead twig above ground	Binara Forest	Antsiranana	Madagascar	559 m	-13.2621	49.6067	Malagasy	CASC, San Francisco, CA, USA	CASC
excelsior	CASENT0370735	excelsior-CASENT_0370735	BLF32308	1		B.L.Fisher et al.	10_20_2013	10_20_2013		degraded rainforest	ex dead twig above ground	Binara Forest	Antsiranana	Madagascar	559 m	-13.2621	49.6067	Malagasy	CASC, San Francisco, CA, USA	CASC
excelsior	CASENT0370741	excelsior-CASENT_0370741	BLF32299	1		B.L.Fisher et al.	10_20_2013	10_20_2013		degraded rainforest	ex dead twig above ground	Binara Forest	Antsiranana	Madagascar	559 m	-13.2621	49.6067	Malagasy	CASC, San Francisco, CA, USA	CASC
excelsior	CASENT0370742	excelsior-CASENT_0370742	BLF32295	1		B.L.Fisher et al.	10_20_2013	10_20_2013		degraded rainforest	ex dead twig above ground	Binara Forest	Antsiranana	Madagascar	559 m	-13.2621	49.6067	Malagasy	CASC, San Francisco, CA, USA	CASC
excelsior	CASENT0485067	excelsior-CASENT_0485067	BLF07821	2	transect subsample #12	Fisher, Griswold et al.	2_18_2003	2_22_2003	Beat 25 sample transect, 10m, beating low vegetation	montane rainforest		Forêt Classée d'Analavelona, 29.2 km 343° NNW Mahaboboka	Toliara	Madagascar	1100 m	-22.675	44.19	Malagasy	CASC, San Francisco, CA, USA	CASC
excelsior	CASENT0485075	excelsior-CASENT_0485075	BLF07821	2	transect subsample #08	Fisher, Griswold et al.	2_18_2003	2_22_2003	Beat 25 sample transect, 10m, beating low vegetation	montane rainforest		Forêt Classée d'Analavelona, 29.2 km 343° NNW Mahaboboka	Toliara	Madagascar	1100 m	-22.675	44.19	Malagasy	CASC, San Francisco, CA, USA	CASC
excelsior	CASENT0485099	excelsior-CASENT_0485099	BLF07917	1	transect subsample #01	Fisher, Griswold et al.	2_22_2003	2_26_2003	Beat 25 sample transect, 10m, beating low vegetation	montane rainforest		Forêt Classée d'Analavelona, 33.2 km 344° NNW Mahaboboka	Toliara	Madagascar	1300 m	-22.6433	44.1717	Malagasy	CASC, San Francisco, CA, USA	CASC
excelsior	CASENT0485108	excelsior-CASENT_0485108	BLF07917	2	transect subsample #19	Fisher, Griswold et al.	2_22_2003	2_26_2003	Beat 25 sample transect, 10m, beating low vegetation	montane rainforest		Forêt Classée d'Analavelona, 33.2 km 344° NNW Mahaboboka	Toliara	Madagascar	1300 m	-22.6433	44.1717	Malagasy	CASC, San Francisco, CA, USA	CASC
excelsior	CASENT0485429	excelsior-CASENT_0485429	BLF07022	2	transect subsample #12	Fisher, Griswold et al.	1_13_2003	1_17_2003	Beat 25 sample transect, 10m, beating low vegetation	montane rainforest		Réserve Spéciale d'Ambohijanahary, Forêt d'Ankazotsihitafototra, 35.2 km 312° NW Ambaravaranala	Toliara	Madagascar	1050 m	-18.2667	45.4067	Malagasy	CASC, San Francisco, CA, USA	CASC
excelsior	CASENT0485773	excelsior-CASENT_0485773	BLF07085	2		Fisher, Griswold et al.	1_13_2003	1_17_2003		montane rainforest	ex dead twig above ground	Réserve Spéciale d'Ambohijanahary, Forêt d'Ankazotsihitafototra, 35.2 km 312° NW Ambaravaranala	Toliara	Madagascar	1050 m	-18.2667	45.4067	Malagasy	CASC, San Francisco, CA, USA	CASC
excelsior	CASENT0485891	excelsior-CASENT_0485891	BLF07045	2		Fisher, Griswold et al.	1_13_2003	1_17_2003		montane rainforest	ex rotten stick on ground	Réserve Spéciale d'Ambohijanahary, Forêt d'Ankazotsihitafototra, 35.2 km 312° NW Ambaravaranala	Toliara	Madagascar	1050 m	-18.2667	45.4067	Malagasy	CASC, San Francisco, CA, USA	CASC
excelsior	CASENT0486838	excelsior-CASENT_0486838	BLF09102	2		B.L.Fisher	11_18_2003	00_00_00		montane rainforest	on low vegetation	Parc National de Marojejy, Antranohofa, 26.6 km 31° NNE Andapa, 10.7 km 318° NW Manantenina	Antsiranana	Madagascar	1325 m	-14.4433	49.7433	Malagasy	CASC, San Francisco, CA, USA	CASC
excelsior	CASENT0491753	excelsior-CASENT_0491753	BLF07974	2		Fisher, Griswold et al.	2_22_2003	2_26_2003		montane rainforest	ex dead twig above ground	Forêt Classée d'Analavelona, 33.2 km 344° NNW Mahaboboka	Toliara	Madagascar	1300 m	-22.6433	44.1717	Malagasy	CASC, San Francisco, CA, USA	CASC
excelsior	CASENT0491759	excelsior-CASENT_0491759	BLF07960	2		Fisher, Griswold et al.	2_22_2003	2_26_2003		montane rainforest	ex dead twig above ground	Forêt Classée d'Analavelona, 33.2 km 344° NNW Mahaboboka	Toliara	Madagascar	1300 m	-22.6433	44.1717	Malagasy	CASC, San Francisco, CA, USA	CASC
excelsior	CASENT0491762	excelsior-CASENT_0491762	BLF07976	2		Fisher, Griswold et al.	2_22_2003	2_26_2003		montane rainforest	ex dead twig above ground	Forêt Classée d'Analavelona, 33.2 km 344° NNW Mahaboboka	Toliara	Madagascar	1300 m	-22.6433	44.1717	Malagasy	CASC, San Francisco, CA, USA	CASC
excelsior	CASENT0491764	excelsior-CASENT_0491764	BLF07976	2		Fisher, Griswold et al.	2_22_2003	2_26_2003		montane rainforest	ex dead twig above ground	Forêt Classée d'Analavelona, 33.2 km 344° NNW Mahaboboka	Toliara	Madagascar	1300 m	-22.6433	44.1717	Malagasy	CASC, San Francisco, CA, USA	CASC
excelsior	CASENT0491779	excelsior-CASENT_0491779	BLF07982	2		Fisher, Griswold et al.	2_22_2003	2_26_2003		montane rainforest	ex dead twig above ground	Forêt Classée d'Analavelona, 33.2 km 344° NNW Mahaboboka	Toliara	Madagascar	1300 m	-22.6433	44.1717	Malagasy	CASC, San Francisco, CA, USA	CASC
excelsior	CASENT0491886	excelsior-CASENT_0491886	BLF07977	2		Fisher, Griswold et al.	2_22_2003	2_26_2003		montane rainforest	ex dead twig above ground	Forêt Classée d'Analavelona, 33.2 km 344° NNW Mahaboboka	Toliara	Madagascar	1300 m	-22.6433	44.1717	Malagasy	CASC, San Francisco, CA, USA	CASC
excelsior	CASENT0494605	excelsior-CASENT_0494605	BLF09048	2		B.L.Fisher	11_17_2003	00_00_00		rainforest	ex live stem	Parc National de Marojejy, Manantenina River, 27.6 km 35° NE Andapa, 9.6 km 327° NNW Manantenina	Antsiranana	Madagascar	775 m	-14.435	49.76	Malagasy	CASC, San Francisco, CA, USA	CASC
excelsior	CASENT0496879	excelsior-CASENT_0496879	BLF07889	2		Fisher, Griswold et al.	2_18_2003	2_22_2003	beating low vegetation	montane rainforest		Forêt Classée d'Analavelona, 29.2 km 343° NNW Mahaboboka	Toliara	Madagascar	1100 m	-22.675	44.19	Malagasy	CASC, San Francisco, CA, USA	CASC
excelsior	CASENT0496958	excelsior-CASENT_0496958	BLF07896	2		Fisher, Griswold et al.	2_18_2003	2_22_2003		montane rainforest	ex dead twig above ground	Forêt Classée d'Analavelona, 29.2 km 343° NNW Mahaboboka	Toliara	Madagascar	1100 m	-22.675	44.19	Malagasy	CASC, San Francisco, CA, USA	CASC
excelsior	CASENT0498265_HT	excelsior-CASENT_0498265_HT	BLF07826	2		Fisher, Griswold et al.	2_18_2003	2_22_2003		montane rainforest	ex dead twig above ground	Forêt Classée d'Analavelona, 29.2 km 343° NNW Mahaboboka	Toliara	Madagascar	1100 m	-22.675	44.19	Malagasy	CASC, San Francisco, CA, USA	CASC
excelsior	CASENT0763558_PT	excelsior-CASENT_0763558_PT	BLF07826	2		Fisher, Griswold et al.	2_18_2003	2_22_2003		montane rainforest	ex dead twig above ground	Forêt Classée d'Analavelona, 29.2 km 343° NNW Mahaboboka	Toliara	Madagascar	1100 m	-22.675	44.19	Malagasy	CASC, San Francisco, CA, USA	CASC
excelsior	CASENT0499635	excelsior-CASENT_0499635	BLF09092	2		B.L.Fisher	11_18_2003	00_00_00		montane rainforest	ex dead twig above ground	Parc National de Marojejy, Antranohofa, 26.6 km 31° NNE Andapa, 10.7 km 318° NW Manantenina	Antsiranana	Madagascar	1325 m	-14.4433	49.7433	Malagasy	CASC, San Francisco, CA, USA	CASC
excelsior	CASENT0499662	excelsior-CASENT_0499662	BLF09105	2		B.L.Fisher	11_18_2003	00_00_00		montane rainforest	ex dead twig above ground	Parc National de Marojejy, Antranohofa, 26.6 km 31° NNE Andapa, 10.7 km 318° NW Manantenina	Antsiranana	Madagascar	1325 m	-14.4433	49.7433	Malagasy	CASC, San Francisco, CA, USA	CASC
excelsior	CASENT0499732	excelsior-CASENT_0499732	BLF09087	2		B.L.Fisher	11_18_2003	00_00_00		montane rainforest	ex dead twig above ground	Parc National de Marojejy, Antranohofa, 26.6 km 31° NNE Andapa, 10.7 km 318° NW Manantenina	Antsiranana	Madagascar	1325 m	-14.4433	49.7433	Malagasy	CASC, San Francisco, CA, USA	CASC
excelsior	CASENT0499734	excelsior-CASENT_0499734	BLF09087	2		B.L.Fisher	11_18_2003	00_00_00		montane rainforest	ex dead twig above ground	Parc National de Marojejy, Antranohofa, 26.6 km 31° NNE Andapa, 10.7 km 318° NW Manantenina	Antsiranana	Madagascar	1325 m	-14.4433	49.7433	Malagasy	CASC, San Francisco, CA, USA	CASC
excelsior	CASENT0499874	excelsior-CASENT_0499874	BLF09084	2		B.L.Fisher	11_18_2003	00_00_00		montane rainforest	ex dead twig above ground	Parc National de Marojejy, Antranohofa, 26.6 km 31° NNE Andapa, 10.7 km 318° NW Manantenina	Antsiranana	Madagascar	1325 m	-14.4433	49.7433	Malagasy	CASC, San Francisco, CA, USA	CASC
modestus	CASENT_0070642	modestus-CASENT_0070642	BLF14314	1		B.L.Fisher et al.	4_24_2006	00_00_00	beating low vegetation	rainforest, transition to montane forest		Forêt de Vevembe, 66.6 km 293° Farafangana	Fianarantsoa	Madagascar	600 m	-22.791	47.1818	Malagasy	CASC, San Francisco, CA, USA	CASC
modestus	CASENT_0071133	modestus-CASENT_0071133	BLF14282	1		B.L.Fisher et al.	4_24_2006	00_00_00		rainforest, transition to montane forest	ex dead twig above ground	Forêt de Vevembe, 66.6 km 293° Farafangana	Fianarantsoa	Madagascar	600 m	-22.791	47.1818	Malagasy	CASC, San Francisco, CA, USA	CASC
modestus	CASENT_0082271	modestus-CASENT_0082271	MA-01-03-07	1		Harin'Hala, Irwin, Schlin	3_19_2001	4_4_2001	Malaise trap	white dunes in littoral forest		3 km W Sakalava Beach [white dunes site]	Diego-Suarez	Madagascar	40 m	-12.2862	49.3667	Malagasy	CASC, San Francisco, CA, USA	CASC
modestus	CASENT_0120043	modestus-CASENT_0120043	BLF15377	1		B.L.Fisher et al.	11_30_2006	00_00_00		rainforest	ex dead twig above ground	Grand Lavasoa, 25.9km W Tolagnaro	Toliara	Madagascar	450 m	-25.0877	46.749	Malagasy	CASC, San Francisco, CA, USA	CASC
modestus	CASENT_0393167	modestus-CASENT_0393167_PT	BLF36224	1		B.L.Fisher, F.A.Esteves et al.	2_21_2015	2_21_2015		rainforest	ex dead twig above ground	Anosy Region, Anosyenne Mts, 29.33 km NW Manantenina	Toliara	Madagascar	540 m	-24.1399	47.0742	Malagasy	CASC, San Francisco, CA, USA	CASC
modestus	CASENT_0393168	modestus-CASENT_0393168_PT	BLF36224	1		B.L.Fisher, F.A.Esteves et al.	2_21_2015	2_21_2015		rainforest	ex dead twig above ground	Anosy Region, Anosyenne Mts, 29.33 km NW Manantenina	Toliara	Madagascar	540 m	-24.1399	47.0742	Malagasy	CASC, San Francisco, CA, USA	CASC
modestus	CASENT_0393169	modestus-CASENT_0393169_PT	BLF36224	1		B.L.Fisher, F.A.Esteves et al.	2_21_2015	2_21_2015		rainforest	ex dead twig above ground	Anosy Region, Anosyenne Mts, 29.33 km NW Manantenina	Toliara	Madagascar	540 m	-24.1399	47.0742	Malagasy	CASC, San Francisco, CA, USA	CASC
modestus	CASENT_0393170	modestus-CASENT_0393170_PT	BLF36224	1		B.L.Fisher, F.A.Esteves et al.	2_21_2015	2_21_2015		rainforest	ex dead twig above ground	Anosy Region, Anosyenne Mts, 29.33 km NW Manantenina	Toliara	Madagascar	540 m	-24.1399	47.0742	Malagasy	CASC, San Francisco, CA, USA	CASC
modestus	CASENT_0393171	modestus-CASENT_0393171_PT	BLF36224	1		B.L.Fisher, F.A.Esteves et al.	2_21_2015	2_21_2015		rainforest	ex dead twig above ground	Anosy Region, Anosyenne Mts, 29.33 km NW Manantenina	Toliara	Madagascar	540 m	-24.1399	47.0742	Malagasy	CASC, San Francisco, CA, USA	CASC
modestus	CASENT_0393172	modestus-CASENT_0393172_PT	BLF36224	1		B.L.Fisher, F.A.Esteves et al.	2_21_2015	2_21_2015		rainforest	ex dead twig above ground	Anosy Region, Anosyenne Mts, 29.33 km NW Manantenina	Toliara	Madagascar	540 m	-24.1399	47.0742	Malagasy	CASC, San Francisco, CA, USA	CASC
modestus	CASENT_0393173	modestus-CASENT_0393173_PT	BLF36224	1		B.L.Fisher, F.A.Esteves et al.	2_21_2015	2_21_2015		rainforest	ex dead twig above ground	Anosy Region, Anosyenne Mts, 29.33 km NW Manantenina	Toliara	Madagascar	540 m	-24.1399	47.0742	Malagasy	CASC, San Francisco, CA, USA	CASC
modestus	CASENT_0393175	modestus-CASENT_0393175_HT	BLF36218	1		B.L.Fisher, F.A.Esteves et al.	2_21_2015	2_21_2015		rainforest	ex dead twig above ground	Anosy Region, Anosyenne Mts, 29.33 km NW Manantenina	Toliara	Madagascar	540 m	-24.1399	47.0742	Malagasy	CASC, San Francisco, CA, USA	CASC
modestus	CASENT_0393176	modestus-CASENT_0393176_PT	BLF36218	1		B.L.Fisher, F.A.Esteves et al.	2_21_2015	2_21_2015		rainforest	ex dead twig above ground	Anosy Region, Anosyenne Mts, 29.33 km NW Manantenina	Toliara	Madagascar	540 m	-24.1399	47.0742	Malagasy	CASC, San Francisco, CA, USA	CASC
modestus	CASENT_0393177	modestus-CASENT_0393177_PT	BLF36218	1		B.L.Fisher, F.A.Esteves et al.	2_21_2015	2_21_2015		rainforest	ex dead twig above ground	Anosy Region, Anosyenne Mts, 29.33 km NW Manantenina	Toliara	Madagascar	540 m	-24.1399	47.0742	Malagasy	CASC, San Francisco, CA, USA	CASC
modestus	CASENT_0393178	modestus-CASENT_0393178_PT	BLF36218	1		B.L.Fisher, F.A.Esteves et al.	2_21_2015	2_21_2015		rainforest	ex dead twig above ground	Anosy Region, Anosyenne Mts, 29.33 km NW Manantenina	Toliara	Madagascar	540 m	-24.1399	47.0742	Malagasy	CASC, San Francisco, CA, USA	CASC
modestus	CASENT_0393179	modestus-CASENT_0393179_PT	BLF36218	1		B.L.Fisher, F.A.Esteves et al.	2_21_2015	2_21_2015		rainforest	ex dead twig above ground	Anosy Region, Anosyenne Mts, 29.33 km NW Manantenina	Toliara	Madagascar	540 m	-24.1399	47.0742	Malagasy	CASC, San Francisco, CA, USA	CASC
modestus	CASENT_0393180	modestus-CASENT_0393180_PT	BLF36218	1		B.L.Fisher, F.A.Esteves et al.	2_21_2015	2_21_2015		rainforest	ex dead twig above ground	Anosy Region, Anosyenne Mts, 29.33 km NW Manantenina	Toliara	Madagascar	540 m	-24.1399	47.0742	Malagasy	CASC, San Francisco, CA, USA	CASC
modestus	CASENT_0393181	modestus-CASENT_0393181_PT	BLF36218	1		B.L.Fisher, F.A.Esteves et al.	2_21_2015	2_21_2015		rainforest	ex dead twig above ground	Anosy Region, Anosyenne Mts, 29.33 km NW Manantenina	Toliara	Madagascar	540 m	-24.1399	47.0742	Malagasy	CASC, San Francisco, CA, USA	CASC
reticulatus	CASENT_0015508	reticulatus-CASENT_0015508	BLF04726	1	transect subsample #26	Fisher-Griswold Arthropod Team	1_21_2002	1_25_2002	MW 50 sample transect, 5m	tropical dry forest	sifted litter (leaf mold, rotten wood)	Parc National de Kirindy Mite, 16.3 km 127° SE Belo sur Mer	Toliara	Madagascar	80 m	-20.7953	44.147	Malagasy	CASC, San Francisco, CA, USA	CASC
reticulatus	CASENT_0056170	reticulatus-CASENT_0056170	BLF06508	1		Fisher, Griswold et al.	11_8_2002	11_12_2002	Malaise trap	tropical dry forest		Parc National de Namoroka, 17.8 km 329° WNW Vilanandro	Mahajanga	Madagascar	100 m	-16.3767	45.3267	Malagasy	CASC, San Francisco, CA, USA	CASC
reticulatus	CASENT_0418497	reticulatus-CASENT_0059003	BLF04604	1	transect subsample #12	Fisher-Griswold Arthropod Team	11_28_2001	12_3_2001	Beat 25 sample transect, 10m, beating low vegetation	tropical dry forest		Forêt de Kirindy, 15.5 km 64° ENE Marofandilia	Toliara	Madagascar	100 m	-20.045	44.6622	Malagasy	CASC, San Francisco, CA, USA	CASC
reticulatus	CASENT_0473935	reticulatus-CASENT_0418497_HT	BLF04605	1	transect subsample #13	Fisher-Griswold Arthropod Team	11_28_2001	12_3_2001	MW 50 sample transect, 5m	tropical dry forest	sifted litter (leaf mold, rotten wood)	Forêt de Kirindy, 15.5 km 64° ENE Marofandilia	Toliara	Madagascar	100 m	-20.045	44.6622	Malagasy	CASC, San Francisco, CA, USA	CASC
reticulatus	CASENT_0484737	reticulatus-CASENT_0473935_PT	BLF04508	1	transect subsample #17	Fisher-Griswold Arthropod Team	11_8_2002	11_12_2002	MW 50 sample transect, 5m	tropical dry forest	sifted litter (leaf mold, rotten wood)	Forêt de Tsimembo, 11.0 km 346° NNW Soatana	Mahajanga	Madagascar	50 m	-18.9953	44.4435	Malagasy	CASC, San Francisco, CA, USA	CASC
reticulatus	CASENT_0485487	reticulatus-CASENT_0484737	BLF06510	1	transect subsample #22	Fisher, Griswold et al.	11_8_2002	11_12_2002	Beat 25 sample transect, 10m, beating low vegetation	tropical dry forest		Parc National de Namoroka, 17.8 km 329° WNW Vilanandro	Mahajanga	Madagascar	100 m	-16.3767	45.3267	Malagasy	CASC, San Francisco, CA, USA	CASC
reticulatus	CASENT_0059003	reticulatus-CASENT_0485487	MGF039	1		Frontier Project			ER28 Malaise trap	gallery forest mixed with spiny thicket trees		Sept Lacs	Toliara	Madagascar	130 m	-23.5208	44.1597	Malagasy	CASC, San Francisco, CA, USA	CASC
retusispinosus	CASENT_0051206	retusispinosus-CASENT_0051206	BLF10711	1		Malagasy ant team	3_29_2004	00_00_00	GC	montane rainforest, marsh edge	on low vegetation	Torotorofotsy	Toamasina	Madagascar	1070 m	-18.8708	48.3474	Malagasy	CASC, San Francisco, CA, USA	CASC
retusispinosus	CASENT_0058883	retusispinosus-CASENT_0058883	BLF11920	1		B.L.Fisher	4_12_2005	00_00_00		montane rainforest	ex dead twig above ground	Forêt Ambatovy, 14.3 km 57° Moramanga	Toamasina	Madagascar	1075 m	-18.8508	48.32	Malagasy	CASC, San Francisco, CA, USA	CASC
retusispinosus	CASENT_0060902	retusispinosus-CASENT_0060902	BLF12273	1		B.L.Fisher et al.	6_3_2005	6_5_2005	beating low vegetation	montane rainforest		2km W Andrambovato, along river Tatamaly	Fianarantsoa	Madagascar	1075 m	-21.5117	47.41	Malagasy	CASC, San Francisco, CA, USA	CASC
retusispinosus	CASENT_0124505	retusispinosus-CASENT_0124505	BLF16916	1	transect subsample #25	B.L.Fisher et al.	3_4_2007	3_7_2007	MW 25 sample transect, 5m	montane rainforest	sifted litter (leaf mold, rotten wood)	Ambatovy, 12.4 km NE Moramanga	Toamasina	Madagascar	1080 m	-18.8394	48.3084	Malagasy	CASC, San Francisco, CA, USA	CASC
retusispinosus	CASENT_0299225	retusispinosus-CASENT_0299225	BLF29867	1		B.L.Fisher et al.	11_26_2012	11_26_2012		rainforest	ex dead bamboo above ground	Corridor Forestier Analamay-Mantadia, Ambohibolakely	Toamasina	Madagascar	983 m	-18.7613	48.3644	Malagasy	CASC, San Francisco, CA, USA	CASC
retusispinosus	CASENT_0299259	retusispinosus-CASENT_0299259	BLF29868	1		B.L.Fisher et al.	11_26_2012	11_26_2012		rainforest	ex dead bamboo above ground	Corridor Forestier Analamay-Mantadia, Ambohibolakely	Toamasina	Madagascar	983 m	-18.7613	48.3644	Malagasy	CASC, San Francisco, CA, USA	CASC
retusispinosus	CASENT_0300280	retusispinosus-CASENT_0300280	BLF29888	1		B.L.Fisher et al.	11_27_2012	11_27_2012		rainforest	ex rotten log	Corridor Forestier Analamay-Mantadia, Ambohibolakely	Toamasina	Madagascar	918 m	-18.779	48.3638	Malagasy	CASC, San Francisco, CA, USA	CASC
retusispinosus	CASENT_0300324	retusispinosus-CASENT_0300324	BLF29949	1		B.L.Fisher et al.	11_29_2012	11_29_2012		rainforest	ex dead bamboo above ground	Corridor Forestier Analamay-Mantadia, Ambohibolakely	Toamasina	Madagascar	1044 m	-18.7609	48.3713	Malagasy	CASC, San Francisco, CA, USA	CASC
retusispinosus	CASENT_0101616_LT	retusispinosus-CASENT_0101616_LT	-	1								Antananarivo [For d' andrangoloaca]		Madagascar		-18.9	47.5		MHNG, Geneva, Switzerland	MHNG
rugosus	CASENT_0121890	rugosus-CASENT_0121890	BLF15260	1		B.L.Fisher et al.	11_24_2006	00_00_00		rainforest	ex dead twig above ground	Parc National Andohahela, Col de Tanatana, 33.3km NW Tolagnaro	Toliara	Madagascar	275 m	-24.7585	46.8537	Malagasy	CASC, San Francisco, CA, USA	CASC
rugosus	CASENT_0121931	rugosus-CASENT_0121931	BLF15192	1		B.L.Fisher et al.	11_23_2006	00_00_00		rainforest	ex dead twig above ground	Parc National Andohahela, Col de Tanatana, 33.3km NW Tolagnaro	Toliara	Madagascar	275 m	-24.7585	46.8537	Malagasy	CASC, San Francisco, CA, USA	CASC
rugosus	CASENT_0121955	rugosus-CASENT_0121955	BLF15256	1		B.L.Fisher et al.	11_24_2006	00_00_00		rainforest	ex rotten log	Parc National Andohahela, Col de Tanatana, 33.3km NW Tolagnaro	Toliara	Madagascar	275 m	-24.7585	46.8537	Malagasy	CASC, San Francisco, CA, USA	CASC
rugosus	CASENT_0121967	rugosus-CASENT_0121967	BLF15261	1		B.L.Fisher et al.	11_24_2006	00_00_00	beating low vegetation	rainforest		Parc National Andohahela, Col de Tanatana, 33.3km NW Tolagnaro	Toliara	Madagascar	275 m	-24.7585	46.8537	Malagasy	CASC, San Francisco, CA, USA	CASC
rugosus	CASENT_0122544	rugosus-CASENT_0122544	BLF15227	1		B.L.Fisher et al.	11_24_2006	00_00_00		rainforest	ex dead twig above ground	Parc National Andohahela, Col de Tanatana, 33.3km NW Tolagnaro	Toliara	Madagascar	275 m	-24.7585	46.8537	Malagasy	CASC, San Francisco, CA, USA	CASC
rugosus	CASENT_0122626	rugosus-CASENT_0122626	BLF15478	1		B.L.Fisher et al.	12_3_2006	00_00_00		rainforest	ex dead twig above ground	Forêt Ivohibe 55.0km N Tolagnaro	Toliara	Madagascar	200 m	-24.569	47.204	Malagasy	CASC, San Francisco, CA, USA	CASC
rugosus	CASENT_0136779	rugosus-CASENT_0136779	BLF19642	1		B.L.Fisher et al.	12_17_2007	12_17_2007	beating low vegetation	rainforest		Réserve Nationale Intégrale Betampona, Betampona 35.1 km NW Toamasina	Toamasina	Madagascar	500 m	-17.918	49.2007	Malagasy	CASC, San Francisco, CA, USA	CASC
rugosus	CASENT_0161431	rugosus-CASENT_0161431	BLF24986	1		B.L.Fisher et al.	2_26_2010	2_26_2010		rainforest	ex dead twig above ground	Réserve Spéciale Ambatovaky, Sandrangato river	Toamasina	Madagascar	460 m	-16.8121	49.2922	Malagasy	CASC, San Francisco, CA, USA	CASC
rugosus	CASENT_0161443	rugosus-CASENT_0161443	BLF25001	1		B.L.Fisher et al.	2_26_2010	2_26_2010		rainforest	ex dead twig above ground	Réserve Spéciale Ambatovaky, Sandrangato river	Toamasina	Madagascar	460 m	-16.8121	49.2922	Malagasy	CASC, San Francisco, CA, USA	CASC
rugosus	CASENT_0161444	rugosus-CASENT_0161444	BLF25001	1		B.L.Fisher et al.	2_26_2010	2_26_2010		rainforest	ex dead twig above ground	Réserve Spéciale Ambatovaky, Sandrangato river	Toamasina	Madagascar	460 m	-16.8121	49.2922	Malagasy	CASC, San Francisco, CA, USA	CASC
rugosus	CASENT_0161505	rugosus-CASENT_0161505	BLF24334	1		B.L.Fisher et al.	2_20_2010	2_20_2010		rainforest	ex dead twig above ground	Réserve Spéciale Ambatovaky, Sandrangato river	Toamasina	Madagascar	450 m	-16.7727	49.2655	Malagasy	CASC, San Francisco, CA, USA	CASC
rugosus	CASENT_0161840	rugosus-CASENT_0161840	BLF24744	1		B.L.Fisher et al.	2_24_2010	2_24_2010		rainforest	on low vegetation	Réserve Spéciale Ambatovaky, Sandrangato river	Toamasina	Madagascar	430 m	-16.7755	49.2643	Malagasy	CASC, San Francisco, CA, USA	CASC
rugosus	CASENT_0161903	rugosus-CASENT_0161903	BLF24854	1		B.L.Fisher et al.	2_25_2010	2_25_2010		rainforest	on low vegetation	Réserve Spéciale Ambatovaky, Sandrangato river	Toamasina	Madagascar	425 m	-16.8162	49.292	Malagasy	CASC, San Francisco, CA, USA	CASC
rugosus	CASENT_0161904	rugosus-CASENT_0161904	BLF24854	1		B.L.Fisher et al.	2_25_2010	2_25_2010		rainforest	on low vegetation	Réserve Spéciale Ambatovaky, Sandrangato river	Toamasina	Madagascar	425 m	-16.8162	49.292	Malagasy	CASC, San Francisco, CA, USA	CASC
rugosus	CASENT_0162134	rugosus-CASENT_0162134	BLF24558	1		B.L.Fisher et al.	2_22_2010	2_22_2010		rainforest	ex dead twig above ground	Réserve Spéciale Ambatovaky, Sandrangato river	Toamasina	Madagascar	520 m	-16.7633	49.2669	Malagasy	CASC, San Francisco, CA, USA	CASC
rugosus	CASENT_0162715	rugosus-CASENT_0162715	BLF24483	1		B.L.Fisher et al.	2_21_2010	2_21_2010		rainforest	on low vegetation	Réserve Spéciale Ambatovaky, Sandrangato river	Toamasina	Madagascar	475 m	-16.7691	49.267	Malagasy	CASC, San Francisco, CA, USA	CASC
rugosus	CASENT_0162759	rugosus-CASENT_0162759	BLF24423	1		B.L.Fisher et al.	2_21_2010	2_21_2010		rainforest	ex dead twig above ground	Réserve Spéciale Ambatovaky, Sandrangato river	Toamasina	Madagascar	475 m	-16.7691	49.267	Malagasy	CASC, San Francisco, CA, USA	CASC
rugosus	CASENT_0162832	rugosus-CASENT_0162832	BLF24435	1		B.L.Fisher et al.	2_21_2010	2_21_2010		rainforest	on low vegetation	Réserve Spéciale Ambatovaky, Sandrangato river	Toamasina	Madagascar	475 m	-16.7691	49.267	Malagasy	CASC, San Francisco, CA, USA	CASC
rugosus	CASENT_0163026	rugosus-CASENT_0163026	BLF25060	1		B.L.Fisher et al.	2_27_2010	2_27_2010		rainforest	ex dead twig above ground	Réserve Spéciale Ambatovaky, Sandrangato river	Toamasina	Madagascar	480 m	-16.8056	49.2951	Malagasy	CASC, San Francisco, CA, USA	CASC
rugosus	CASENT_0374465	rugosus-CASENT_0374465_HT	BLF33157	1		B.L.Fisher et al.	3_13_2014	3_13_2014		rainforest	ex dead twig above ground	Masoala National Park	Antsiranana	Madagascar	250 m	-15.3306	50.3028	Malagasy	CASC, San Francisco, CA, USA	CASC
rugosus	CASENT_0377059	rugosus-CASENT_0377059_PT	BLF32874	1		B.L.Fisher et al.	3_13_2014	3_13_2014		rainforest	ex dead twig above ground	Masoala National Park	Antsiranana	Madagascar	280 m	-15.3014	50.2278	Malagasy	CASC, San Francisco, CA, USA	CASC
rugosus	CASENT_0393138	rugosus-CASENT_0393138	BLF36793	1		B.L.Fisher, F.A.Esteves et al.	3_9_2015	3_9_2015		rainforest	ex dead twig above ground	Anosy Region, Parc National Andohahela, Col de Tanatana	Toliara	Madagascar	400 m	-24.7497	46.8495	Malagasy	CASC, San Francisco, CA, USA	CASC
rugosus	CASENT_0393143	rugosus-CASENT_0393143	BLF36793	1		B.L.Fisher, F.A.Esteves et al.	3_9_2015	3_9_2015		rainforest	ex dead twig above ground	Anosy Region, Parc National Andohahela, Col de Tanatana	Toliara	Madagascar	400 m	-24.7497	46.8495	Malagasy	CASC, San Francisco, CA, USA	CASC
rugosus	CASENT_0723313	rugosus-CASENT_0723313	BLF36749	1		B.L.Fisher, F.A.Esteves et al.	3_8_2015	3_8_2015		rainforest	ex dead twig above ground	Anosy Region, Parc National Andohahela, Col de Tanatana	Toliara	Madagascar	400 m	-24.7497	46.8495	Malagasy	CASC, San Francisco, CA, USA	CASC
sikorai	CASENT_0127632	sikorai-CASENT_0127632	BLF01604	1		B.L.Fisher	1_9_1998	00_00_00		montane rainforest	on low vegetation	28 km. SSW Ambositra, Ankazomivady	Fianarantsoa	Madagascar	1670 m	-20.775	47.1683	Malagasy	CASC, San Francisco, CA, USA	CASC
sikorai	CASENT_0141272	sikorai-CASENT_0141272	BLF20438	1		B.L.Fisher et al.	5_19_2008	5_19_2008		disturbed montane rainforest along road side	ex dead twig above ground	Parc naturel communautaire, 28,1 km SW Ambositra	Fianarantsoa	Madagascar	1727 m	-20.7849	47.1733	Malagasy	CASC, San Francisco, CA, USA	CASC
sikorai	CASENT_0141280	sikorai-CASENT_0141280	BLF20454	1		B.L.Fisher et al.	5_20_2008	5_20_2008		disturbed montane rainforest	ex dead twig above ground	Parc naturel communautaire, 26,8 km SW Ambositra	Fianarantsoa	Madagascar	1755 m	-20.775	47.1836	Malagasy	CASC, San Francisco, CA, USA	CASC
sikorai	CASENT_0141282	sikorai-CASENT_0141282	BLF20457	1		B.L.Fisher et al.	5_20_2008	5_20_2008	beating low vegetation	disturbed montane rainforest		Parc naturel communautaire, 26,8 km SW Ambositra	Fianarantsoa	Madagascar	1755 m	-20.775	47.1836	Malagasy	CASC, San Francisco, CA, USA	CASC
sikorai	CASENT_0141288	sikorai-CASENT_0141288	BLF20456	1		B.L.Fisher et al.	5_20_2008	5_20_2008		disturbed montane rainforest	ex dead twig above ground	Parc naturel communautaire, 26,8 km SW Ambositra	Fianarantsoa	Madagascar	1755 m	-20.775	47.1836	Malagasy	CASC, San Francisco, CA, USA	CASC
sikorai	CASENT_0141294	sikorai-CASENT_0141294	BLF20447	1		B.L.Fisher et al.	5_20_2008	5_20_2008		disturbed montane rainforest	ex dead twig above ground	Parc naturel communautaire, 26,8 km SW Ambositra	Fianarantsoa	Madagascar	1755 m	-20.775	47.1836	Malagasy	CASC, San Francisco, CA, USA	CASC
sikorai	CASENT_0147052	sikorai-CASENT_0147052	BLF21740	1		B.L.Fisher et al.	2_10_2009	2_10_2009		montane rainforest	ex dead twig above ground	Réserve Spéciale Kalambatritra, Ampanihy	Toliara	Madagascar	1270 m	-23.4635	46.4631	Malagasy	CASC, San Francisco, CA, USA	CASC
sikorai	CASENT_0147062	sikorai-CASENT_0147062	BLF21743	1		B.L.Fisher et al.	2_10_2009	2_10_2009	beating low vegetation	montane rainforest		Réserve Spéciale Kalambatritra, Ampanihy	Toliara	Madagascar	1270 m	-23.4635	46.4631	Malagasy	CASC, San Francisco, CA, USA	CASC
sikorai	CASENT_0147073	sikorai-CASENT_0147073	BLF21723	1		B.L.Fisher et al.	2_10_2009	2_10_2009		montane rainforest	ex dead twig above ground	Réserve Spéciale Kalambatritra, Ampanihy	Toliara	Madagascar	1270 m	-23.4635	46.4631	Malagasy	CASC, San Francisco, CA, USA	CASC
sikorai	CASENT_0148702	sikorai-CASENT_0148702	BLF21741	1		B.L.Fisher et al.	2_10_2009	2_10_2009		montane rainforest	ex dead twig above ground	Réserve Spéciale Kalambatritra, Ampanihy	Toliara	Madagascar	1270 m	-23.4635	46.4631	Malagasy	CASC, San Francisco, CA, USA	CASC
sikorai	CASENT_0148876	sikorai-CASENT_0148876	BLF21690	1		B.L.Fisher et al.	2_10_2009	2_10_2009		montane rainforest	ex dead bamboo above ground	Réserve Spéciale Kalambatritra, Ampanihy	Toliara	Madagascar	1269 m	-23.463	46.4706	Malagasy	CASC, San Francisco, CA, USA	CASC
sikorai	CASENT_0148886	sikorai-CASENT_0148886	BLF21821	1		B.L.Fisher et al.	2_11_2009	2_11_2009		montane rainforest	ex dead twig above ground	Réserve Spéciale Kalambatritra, Ambinanitelo	Toliara	Madagascar	1325 m	-23.4502	46.4566	Malagasy	CASC, San Francisco, CA, USA	CASC
sikorai	CASENT_0148992	sikorai-CASENT_0148992	BLF21606	1		B.L.Fisher et al.	2_9_2009	2_9_2009		montane rainforest	ex dead twig above ground	Réserve Spéciale Kalambatritra, Ampanihy	Toliara	Madagascar	1270 m	-23.4635	46.4631	Malagasy	CASC, San Francisco, CA, USA	CASC
sikorai	CASENT_0148999	sikorai-CASENT_0148999	BLF21582	1		B.L.Fisher et al.	2_9_2009	2_9_2009		montane rainforest	ex dead twig above ground	Réserve Spéciale Kalambatritra, Ampanihy	Toliara	Madagascar	1270 m	-23.4635	46.4631	Malagasy	CASC, San Francisco, CA, USA	CASC
sikorai	CASENT_0149973	sikorai-CASENT_0149973	BLF21677	1		B.L.Fisher et al.	2_10_2009	2_10_2009		montane rainforest	ex dead bamboo above ground	Réserve Spéciale Kalambatritra, Ampanihy	Toliara	Madagascar	1269 m	-23.463	46.4706	Malagasy	CASC, San Francisco, CA, USA	CASC
sikorai	CASENT_0150541	sikorai-CASENT_0150541	BLF21614	1		B.L.Fisher et al.	2_9_2009	2_9_2009		montane rainforest	ex dead twig above ground	Réserve Spéciale Kalambatritra, Ampanihy	Toliara	Madagascar	1270 m	-23.4635	46.4631	Malagasy	CASC, San Francisco, CA, USA	CASC
sikorai	CASENT_0374216	sikorai-CASENT_0374216	BLF31341	1		B.L.Fisher et al.	3_9_2013	3_9_2013		rainforest	ex dead twig above ground	Station Forestière Angavokely	Antananarivo	Madagascar	1460 m	-18.9221	47.7416	Malagasy	CASC, San Francisco, CA, USA	CASC
sikorai	CASENT_0374217	sikorai-CASENT_0374217	BLF31338	1		B.L.Fisher et al.	3_9_2013	3_9_2013		rainforest	ex dead twig above ground	Station Forestière Angavokely	Antananarivo	Madagascar	1460 m	-18.9221	47.7416	Malagasy	CASC, San Francisco, CA, USA	CASC
sikorai	CASENT_0486646	sikorai-CASENT_0486646	BLF07161	1		Fisher, Griswold et al.	1_22_2003	1_26_2003		montane rainforest	ex dead twig above ground	Forêt d'Atsirakambiaty, 7.6 km 285° WNW Itremo	Fianarantsoa	Madagascar	1550 m	-20.5933	46.5633	Malagasy	CASC, San Francisco, CA, USA	CASC
sikorai	CASENT_0486647	sikorai-CASENT_0486647	BLF07161	3		Fisher, Griswold et al.	1_22_2003	1_26_2003		montane rainforest	ex dead twig above ground	Forêt d'Atsirakambiaty, 7.6 km 285° WNW Itremo	Fianarantsoa	Madagascar	1550 m	-20.5933	46.5633	Malagasy	CASC, San Francisco, CA, USA	CASC
sikorai	CASENT_0486674	sikorai-CASENT_0486674	BLF07162	2		Fisher, Griswold et al.	1_22_2003	1_26_2003		montane rainforest	ex dead twig above ground	Forêt d'Atsirakambiaty, 7.6 km 285° WNW Itremo	Fianarantsoa	Madagascar	1550 m	-20.5933	46.5633	Malagasy	CASC, San Francisco, CA, USA	CASC
sikorai	CASENT_0486675	sikorai-CASENT_0486675	BLF07162	3		Fisher, Griswold et al.	1_22_2003	1_26_2003		montane rainforest	ex dead twig above ground	Forêt d'Atsirakambiaty, 7.6 km 285° WNW Itremo	Fianarantsoa	Madagascar	1550 m	-20.5933	46.5633	Malagasy	CASC, San Francisco, CA, USA	CASC
sikorai	CASENT_0490511	sikorai-CASENT_0490511	BLF07152	1	transect subsample #05	Fisher, Griswold et al.	1_22_2003	1_26_2003	Beat 25 sample transect, 10m, beating low vegetation	montane rainforest		Forêt d'Atsirakambiaty, 7.6 km 285° WNW Itremo	Fianarantsoa	Madagascar	1550 m	-20.5933	46.5633	Malagasy	CASC, San Francisco, CA, USA	CASC
sikorai	CASENT_0490548	sikorai-CASENT_0490548	BLF07152	1	transect subsample #11	Fisher, Griswold et al.	1_22_2003	1_26_2003	Beat 25 sample transect, 10m, beating low vegetation	montane rainforest		Forêt d'Atsirakambiaty, 7.6 km 285° WNW Itremo	Fianarantsoa	Madagascar	1550 m	-20.5933	46.5633	Malagasy	CASC, San Francisco, CA, USA	CASC
sikorai	CASENT_0490549	sikorai-CASENT_0490549	BLF07152	1	transect subsample #11	Fisher, Griswold et al.	1_22_2003	1_26_2003	Beat 25 sample transect, 10m, beating low vegetation	montane rainforest		Forêt d'Atsirakambiaty, 7.6 km 285° WNW Itremo	Fianarantsoa	Madagascar	1550 m	-20.5933	46.5633	Malagasy	CASC, San Francisco, CA, USA	CASC
sikorai	CASENT_0490569	sikorai-CASENT_0490569	BLF07152	3	transect subsample #04	Fisher, Griswold et al.	1_22_2003	1_26_2003	Beat 25 sample transect, 10m, beating low vegetation	montane rainforest		Forêt d'Atsirakambiaty, 7.6 km 285° WNW Itremo	Fianarantsoa	Madagascar	1550 m	-20.5933	46.5633	Malagasy	CASC, San Francisco, CA, USA	CASC
sikorai	CASENT_0490592	sikorai-CASENT_0490592	BLF07152	2	transect subsample #06	Fisher, Griswold et al.	1_22_2003	1_26_2003	Beat 25 sample transect, 10m, beating low vegetation	montane rainforest		Forêt d'Atsirakambiaty, 7.6 km 285° WNW Itremo	Fianarantsoa	Madagascar	1550 m	-20.5933	46.5633	Malagasy	CASC, San Francisco, CA, USA	CASC
sikorai	CASENT_0490626	sikorai-CASENT_0490626	BLF07152	1	transect subsample #02	Fisher, Griswold et al.	1_22_2003	1_26_2003	Beat 25 sample transect, 10m, beating low vegetation	montane rainforest		Forêt d'Atsirakambiaty, 7.6 km 285° WNW Itremo	Fianarantsoa	Madagascar	1550 m	-20.5933	46.5633	Malagasy	CASC, San Francisco, CA, USA	CASC
striatus	CASENT_0003878	striatus-CASENT_0003878	BLF05234	1		Fisher-Griswold Arthropod Team	1_21_2002	1_25_2002		montane rainforest	ground forager(s)	Parc National d'Andohahela, Col du Sedro, 3.8 km 113° ESE Mahamavo, 37.6 km 341° NNW Tolagnaro	Toliara	Madagascar	900 m	-24.7639	46.7517	Malagasy	CASC, San Francisco, CA, USA	CASC
striatus	CASENT_0119421	striatus-CASENT_0119421	BLF14848	1		B.L.Fisher et al.	11_14_2006	00_00_00		rainforest	ex dead twig above ground	Parc National Befotaka-Midongy, Papango 27.7km S Midongy-Sud, Mount Papango	Fianarantsoa	Madagascar	940 m	-23.8352	46.9637	Malagasy	CASC, San Francisco, CA, USA	CASC
striatus	CASENT_0393116	striatus-CASENT_0393116_PT	BLF36533	1		B.L.Fisher, F.A.Esteves et al.	2_26_2015	2_26_2015		rainforest	ex dead twig above ground	Anosy Region, Anosyenne Mts, 31.2 km NW Manantenina	Toliara	Madagascar	1125 m	-24.1389	47.068	Malagasy	CASC, San Francisco, CA, USA	CASC
striatus	CASENT_0393117	striatus-CASENT_0393117_PT	BLF36533	1		B.L.Fisher, F.A.Esteves et al.	2_26_2015	2_26_2015		rainforest	ex dead twig above ground	Anosy Region, Anosyenne Mts, 31.2 km NW Manantenina	Toliara	Madagascar	1125 m	-24.1389	47.068	Malagasy	CASC, San Francisco, CA, USA	CASC
striatus	CASENT_0393118	striatus-CASENT_0393118_PT	BLF36533	1		B.L.Fisher, F.A.Esteves et al.	2_26_2015	2_26_2015		rainforest	ex dead twig above ground	Anosy Region, Anosyenne Mts, 31.2 km NW Manantenina	Toliara	Madagascar	1125 m	-24.1389	47.068	Malagasy	CASC, San Francisco, CA, USA	CASC
striatus	CASENT_0393119	striatus-CASENT_0393119_PT	BLF36533	1		B.L.Fisher, F.A.Esteves et al.	2_26_2015	2_26_2015		rainforest	ex dead twig above ground	Anosy Region, Anosyenne Mts, 31.2 km NW Manantenina	Toliara	Madagascar	1125 m	-24.1389	47.068	Malagasy	CASC, San Francisco, CA, USA	CASC
striatus	CASENT_0393120	striatus-CASENT_0393120_PT	BLF36533	1		B.L.Fisher, F.A.Esteves et al.	2_26_2015	2_26_2015		rainforest	ex dead twig above ground	Anosy Region, Anosyenne Mts, 31.2 km NW Manantenina	Toliara	Madagascar	1125 m	-24.1389	47.068	Malagasy	CASC, San Francisco, CA, USA	CASC
striatus	CASENT_0393121	striatus-CASENT_0393121_HT	BLF36533	1		B.L.Fisher, F.A.Esteves et al.	2_26_2015	2_26_2015		rainforest	ex dead twig above ground	Anosy Region, Anosyenne Mts, 31.2 km NW Manantenina	Toliara	Madagascar	1125 m	-24.1389	47.068	Malagasy	CASC, San Francisco, CA, USA	CASC
striatus	CASENT_0447218	striatus-CASENT_0447218	BLF05014	1	transect subsample #19	Fisher-Griswold Arthropod Team	1_21_2002	1_25_2002	Beat 25 sample transect, 10m, beating low vegetation	montane rainforest		Parc National d'Andohahela, Col du Sedro, 3.8 km 113° ESE Mahamavo, 37.6 km 341° NNW Tolagnaro	Toliara	Madagascar	900 m	-24.7639	46.7517	Malagasy	CASC, San Francisco, CA, USA	CASC
tamatavensis	CASENT_0067213	tamatavensis-CASENT_0067213	BLF12685	1		B.L.Fisher et al.	11_16_2005	00_00_00		rainforest	ex dead twig above ground	Parc National Mananara-Nord, 7.1 km 261° Antanambe	Toamasina	Madagascar	225 m	-16.455	49.7875	Malagasy	CASC, San Francisco, CA, USA	CASC
tamatavensis	CASENT_0077088	tamatavensis-CASENT_0077088	BLF08829	2		B.L.Fisher et al.	11_12_2003	11_15_2003		rainforest	ex dead twig above ground	Parc National de Marojejy, Manantenina River, 28.0 km 38° NE Andapa, 8.2 km 333° NNW Manantenina	Antsiranana	Madagascar	450 m	-14.4367	49.775	Malagasy	CASC, San Francisco, CA, USA	CASC
tamatavensis	CASENT_0077089	tamatavensis-CASENT_0077089	BLF08829	2		B.L.Fisher et al.	11_12_2003	11_15_2003		rainforest	ex dead twig above ground	Parc National de Marojejy, Manantenina River, 28.0 km 38° NE Andapa, 8.2 km 333° NNW Manantenina	Antsiranana	Madagascar	450 m	-14.4367	49.775	Malagasy	CASC, San Francisco, CA, USA	CASC
tamatavensis	CASENT_0077262	tamatavensis-CASENT_0077262	BLF08870	2		B.L.Fisher et al.	11_12_2003	11_15_2003		rainforest	ex dead twig above ground	Parc National de Marojejy, Manantenina River, 28.0 km 38° NE Andapa, 8.2 km 333° NNW Manantenina	Antsiranana	Madagascar	450 m	-14.4367	49.775	Malagasy	CASC, San Francisco, CA, USA	CASC
tamatavensis	CASENT_0077263	tamatavensis-CASENT_0077263	BLF08870	2		B.L.Fisher et al.	8_30_2007	8_30_2007		rainforest	ex dead twig above ground	Parc National de Marojejy, Manantenina River, 28.0 km 38° NE Andapa, 8.2 km 333° NNW Manantenina	Toamasina	Madagascar	425 m	-15.6713	49.974	Malagasy	CASC, San Francisco, CA, USA	CASC
tamatavensis	CASENT_0127619	tamatavensis-CASENT_0127619	BLF00926	2	transect subsample #24	B.L.Fisher	11_21_1993	00_00_00	MW 50 sample transect, 5m	rainforest	sifted litter (leaf mold, rotten wood)	5.3 km SSE Ambanizana, Andranobe	Toamasina	Madagascar	5 m	-15.4973	49.7622	Malagasy	CASC, San Francisco, CA, USA	CASC
tamatavensis	CASENT_0128730	tamatavensis-CASENT_0128730	BLF17894	1		B.L.Fisher et al.	7_25_2007	00_00_00		littoral rainforest edge	ex dead twig above ground	Nosy Mangabe, 7.43 km S Maroantsetra	Toamasina	Madagascar	500 m	-17.918	49.2007	Malagasy	CASC, San Francisco, CA, USA	CASC
tamatavensis	CASENT_0134806	tamatavensis-CASENT_0134806	BLF17993	1		B.L.Fisher et al.	11_12_2003	11_15_2003		disturbed rainforest	ex dead twig above ground	Tampolo, 39.4 km SSE Maroantsetra	Toamasina	Madagascar	425 m	-16.8162	49.292	Malagasy	CASC, San Francisco, CA, USA	CASC
tamatavensis	CASENT_0136498	tamatavensis-CASENT_0136498	BLF19601	1		B.L.Fisher et al.	12_16_2007	12_16_2007		rainforest	ex dead twig above ground	Réserve Nationale Intégrale Betampona, Betampona 35.1 km NW Toamasina	Toamasina	Madagascar	355 m	-16.7747	49.2655	Malagasy	CASC, San Francisco, CA, USA	CASC
tamatavensis	CASENT_0161872	tamatavensis-CASENT_0161872	BLF24837	1		B.L.Fisher et al.	2_25_2010	2_25_2010		rainforest	ex dead twig above ground	Réserve Spéciale Ambatovaky, Sandrangato river	Toamasina	Madagascar	520 m	-16.7633	49.2669	Malagasy	CASC, San Francisco, CA, USA	CASC
tamatavensis	CASENT_0161971	tamatavensis-CASENT_0161971	BLF24502	1		B.L.Fisher et al.	2_21_2010	2_21_2010		rainforest along river	ex dead twig above ground	Réserve Spéciale Ambatovaky, Sandrangato river	Toamasina	Madagascar	400 m	-16.8175	49.2925	Malagasy	CASC, San Francisco, CA, USA	CASC
tamatavensis	CASENT_0162106	tamatavensis-CASENT_0162106	BLF24568	1		B.L.Fisher et al.	2_22_2010	2_22_2010		rainforest	ex dead twig above ground	Réserve Spéciale Ambatovaky, Sandrangato river	Toamasina	Madagascar	475 m	-16.7691	49.267	Malagasy	CASC, San Francisco, CA, USA	CASC
tamatavensis	CASENT_0162219	tamatavensis-CASENT_0162219	BLF24905	1		B.L.Fisher et al.	2_26_2010	2_26_2010		rainforest	on low vegetation	Réserve Spéciale Ambatovaky, Sandrangato river	Toamasina	Madagascar	480 m	-16.8056	49.2951	Malagasy	CASC, San Francisco, CA, USA	CASC
tamatavensis	CASENT_0162720	tamatavensis-CASENT_0162720	BLF24476	1		B.L.Fisher et al.	2_21_2010	2_21_2010		rainforest	on low vegetation	Réserve Spéciale Ambatovaky, Sandrangato river	Toamasina	Madagascar	480 m	-16.8056	49.2951	Malagasy	CASC, San Francisco, CA, USA	CASC
tamatavensis	CASENT_0163066	tamatavensis-CASENT_0163066	BLF25086	1		B.L.Fisher et al.	2_27_2010	2_27_2010		rainforest	ex dead twig above ground	Réserve Spéciale Ambatovaky, Sandrangato river	Toamasina	Madagascar	750 m	-18.4083	48.8211	Malagasy	CASC, San Francisco, CA, USA	CASC
tamatavensis	CASENT_0163067	tamatavensis-CASENT_0163067	BLF25086	1		B.L.Fisher et al.	2_27_2010	2_27_2010		rainforest	ex dead twig above ground	Réserve Spéciale Ambatovaky, Sandrangato river	Toamasina	Madagascar	750 m	-18.4083	48.8211	Malagasy	CASC, San Francisco, CA, USA	CASC
tamatavensis	CASENT_0274806	tamatavensis-CASENT_0274806	BLF28020	1		B.L.Fisher et al.	1_23_2012	1_23_2012		rainforest	ex dead twig above ground	Ankerana	Toamasina	Madagascar	750 m	-18.4083	48.8211	Malagasy	CASC, San Francisco, CA, USA	CASC
tamatavensis	CASENT_0274808	tamatavensis-CASENT_0274808	BLF28018	1		B.L.Fisher et al.	1_23_2012	1_23_2012		rainforest	ex dead twig above ground	Ankerana	Toamasina	Madagascar	750 m	-18.4083	48.8211	Malagasy	CASC, San Francisco, CA, USA	CASC
tamatavensis	CASENT_0274820	tamatavensis-CASENT_0274820	BLF28017	1		B.L.Fisher et al.	1_23_2012	1_23_2012		rainforest	ex dead twig above ground	Ankerana	Toamasina	Madagascar	865 m	-18.4006	48.8131	Malagasy	CASC, San Francisco, CA, USA	CASC
tamatavensis	CASENT_0274828	tamatavensis-CASENT_0274828	BLF28008	1		B.L.Fisher et al.	1_23_2012	1_23_2012		rainforest	ex dead twig above ground	Ankerana	Toamasina	Madagascar	865 m	-18.4006	48.8131	Malagasy	CASC, San Francisco, CA, USA	CASC
tamatavensis	CASENT_0274920	tamatavensis-CASENT_0274920	BLF27824	1		B.L.Fisher et al.	1_17_2012	1_18_2012		rainforest	ex dead twig above ground	Ankerana	Toamasina	Madagascar	750 m	-18.4083	48.8211	Malagasy	CASC, San Francisco, CA, USA	CASC
tamatavensis	CASENT_0274921	tamatavensis-CASENT_0274921	BLF27824	1		B.L.Fisher et al.	1_17_2012	1_18_2012		rainforest	ex dead twig above ground	Ankerana	Toamasina	Madagascar	750 m	-18.4083	48.8211	Malagasy	CASC, San Francisco, CA, USA	CASC
tamatavensis	CASENT_0275201	tamatavensis-CASENT_0275201	BLF27932	1		B.L.Fisher et al.	1_21_2012	1_22_2012		rainforest	ex dead bamboo above ground	Ankerana	Toliara	Madagascar	1100 m	-22.675	44.19	Malagasy	CASC, San Francisco, CA, USA	CASC
tamatavensis	CASENT_0275206	tamatavensis-CASENT_0275206	BLF27933	1		B.L.Fisher et al.	1_21_2012	1_22_2012		rainforest	ex dead bamboo above ground	Ankerana	Toamasina	Madagascar	600 m	-15.2883	49.5483	Malagasy	CASC, San Francisco, CA, USA	CASC
tamatavensis	CASENT_0478754	tamatavensis-CASENT_0478754	BLF07821	1	transect subsample #11	Fisher, Griswold et al.	2_18_2003	2_22_2003	Beat 25 sample transect, 10m, beating low vegetation	montane rainforest		Forêt Classée d'Analavelona, 29.2 km 343° NNW Mahaboboka	Toamasina	Madagascar	600 m	-15.2883	49.5483	Malagasy	CASC, San Francisco, CA, USA	CASC
tamatavensis	CASENT_0488691	tamatavensis-CASENT_0488691	BLF08251	1	transect subsample #03	Fisher, Griswold et al.	3_17_2003	3_21_2003	Beat 25 sample transect, 10m, beating low vegetation	rainforest		Montagne d'Akirindro 7.6 km 341° NNW Ambinanitelo	Toamasina	Madagascar	600 m	-15.2883	49.5483	Malagasy	CASC, San Francisco, CA, USA	CASC
tamatavensis	CASENT_0488754	tamatavensis-CASENT_0488754	BLF08251	1	transect subsample #12	Fisher, Griswold et al.	3_17_2003	3_21_2003	Beat 25 sample transect, 10m, beating low vegetation	rainforest		Montagne d'Akirindro 7.6 km 341° NNW Ambinanitelo	Toamasina	Madagascar	600 m	-15.2883	49.5483	Malagasy	CASC, San Francisco, CA, USA	CASC
tamatavensis	CASENT_0488774	tamatavensis-CASENT_0488774	BLF08251	1	transect subsample #14	Fisher, Griswold et al.	3_17_2003	3_21_2003	Beat 25 sample transect, 10m, beating low vegetation	rainforest		Montagne d'Akirindro 7.6 km 341° NNW Ambinanitelo	Toamasina	Madagascar	600 m	-15.2883	49.5483	Malagasy	CASC, San Francisco, CA, USA	CASC
tamatavensis	CASENT_0488775	tamatavensis-CASENT_0488775	BLF08251	1	transect subsample #14	Fisher, Griswold et al.	3_17_2003	3_21_2003	Beat 25 sample transect, 10m, beating low vegetation	rainforest		Montagne d'Akirindro 7.6 km 341° NNW Ambinanitelo	Toamasina	Madagascar	600 m	-15.2883	49.5483	Malagasy	CASC, San Francisco, CA, USA	CASC
tamatavensis	CASENT_0496292	tamatavensis-CASENT_0496292_HT	BLF08390	1		Fisher, Griswold et al.	3_17_2003	3_21_2003		rainforest	ex dead twig above ground	Montagne d'Akirindro 7.6 km 341° NNW Ambinanitelo	Toamasina	Madagascar	600 m	-15.2883	49.5483	Malagasy	CASC, San Francisco, CA, USA	CASC
tamatavensis	CASENT_0763559	tamatavensis-CASENT_0763559_PT	BLF08390	1		Fisher, Griswold et al.	3_17_2003	3_21_2003		rainforest	ex dead twig above ground	Montagne d'Akirindro 7.6 km 341° NNW Ambinanitelo	Toamasina	Madagascar	600 m	-15.2883	49.5483	Malagasy	CASC, San Francisco, CA, USA	CASC
tamatavensis	CASENT_0496293	tamatavensis-CASENT_0496293_PT	BLF08390	2		Fisher, Griswold et al.	3_17_2003	3_21_2003		rainforest	ex dead twig above ground	Montagne d'Akirindro 7.6 km 341° NNW Ambinanitelo	Antsiranana	Madagascar	450 m	-14.4367	49.775	Malagasy	CASC, San Francisco, CA, USA	CASC
tamatavensis	CASENT_0496294	tamatavensis-CASENT_0496294_PT	BLF08390	3		Fisher, Griswold et al.	3_17_2003	3_21_2003		rainforest	ex dead twig above ground	Montagne d'Akirindro 7.6 km 341° NNW Ambinanitelo	Toamasina	Madagascar	218 m	-15.7098	49.9697	Malagasy	CASC, San Francisco, CA, USA	CASC
