# Supplementary material for: Toward Objective, Morphology-Based Taxonomy: A Case Study on the Malagasy Nesomyrmex sikorai Species Group (Hymenoptera: Formicidae)
Source: PLoS One. 2016 Apr 20;11(4):e0152454. doi: 10.1371/journal.pone.0152454 (PMC4838242; doi:10.1371/journal.pone.0152454)
Supplement: S3 Table — CASENT code (casent), final species hypothesis (species), geographic coordinates (long, lat) and the name format as samples appear on the dendrogram (dendro-name) are also provided in the table. HT = Holotype, PT = paratype(s). (CSV) [file pone.0152454.s005.csv]

casent	new codes for PTs	species	CL	PoOC	CW	CWb	FRS	SL	EL	MW	PSTI	PEW	PPW	SPBA	SPTI	ML	PEL	NOL	MPST	PEH	NOH	PPH	SPST	PPL	dendroname	lat	long		CS (�m)	PoOC/CL	CL/CW	CL/CWb	FRS/CS	SL/CS	EL/CS	MW/CS	PSTI/CS	PEW/CS	PPW/CS	SPBA/CS	SPTI/CS	ML/CS	PEL/CS	NOL/CS	MPST/CS	PEH/CS	NOH/CS	PPH/CS	SPST/CS
CASENT_0077416		excelsior	830	380	702	650	208	582	178	450	458	188	268	170	180	1010	390	270	310	222	132	218	200	198	excelsior-CASENT_0077416	-13.26333	49.60333		740	0.457831325	1.182336182	1.276923077	0.281081081	0.786486486	0.240540541	0.608108108	0.618918919	0.254054054	0.362162162	0.22972973	0.243243243	1.364864865	0.527027027	0.364864865	0.418918919	0.3	0.178378378	0.294594595	0.27027027
CASENT_0077416		excelsior	820	382	710	660	210	582	172	460	455	195	272	190	220	1015	405	275	315	232	138	218	212	200	excelsior-CASENT_0077416	-13.26333	49.60333		740	0.465853659	1.154929577	1.242424242	0.283783784	0.786486486	0.232432432	0.621621622	0.614864865	0.263513514	0.367567568	0.256756757	0.297297297	1.371621622	0.547297297	0.371621622	0.425675676	0.313513514	0.186486486	0.294594595	0.286486486
CASENT_0077417		excelsior	830	388	700	652	210	588	170	465	460	190	270	180	230	1010	395	260	300	218	135	218	210	182	excelsior-CASENT_0077417	-13.26333	49.60333		741	0.46746988	1.185714286	1.273006135	0.28340081	0.793522267	0.229419703	0.627530364	0.620782726	0.256410256	0.36437247	0.24291498	0.310391363	1.363022942	0.533063428	0.350877193	0.4048583	0.294197031	0.182186235	0.294197031	0.28340081
CASENT_0077417		excelsior	830	372	695	640	215	602	172	448	450	190	272	175	215	1000	392	270	320	210	125	208	222	185	excelsior-CASENT_0077417	-13.26333	49.60333		735	0.448192771	1.194244604	1.296875	0.292517007	0.819047619	0.234013605	0.60952381	0.612244898	0.258503401	0.370068027	0.238095238	0.292517007	1.360544218	0.533333333	0.367346939	0.43537415	0.285714286	0.170068027	0.282993197	0.302040816
CASENT_0077418		excelsior	762	340	640	585	198	552	155	420	405	165	240	150	185	930	360	240	285	200	120	188	190	175	excelsior-CASENT_0077418	-13.26333	49.60333		673.5	0.446194226	1.190625	1.302564103	0.293986637	0.819599109	0.230141054	0.623608018	0.601336303	0.244988864	0.356347439	0.222717149	0.274684484	1.380846325	0.534521158	0.356347439	0.423162584	0.296956199	0.178173719	0.279138827	0.282108389
CASENT_0077418		excelsior	755	330	652	588	192	555	162	420	405	175	248	160	200	930	360	230	280	202	118	192	185	172	excelsior-CASENT_0077418	-13.26333	49.60333		671.5	0.437086093	1.15797546	1.284013605	0.285927029	0.826507818	0.241250931	0.625465376	0.603127327	0.260610573	0.369322413	0.238272524	0.297840655	1.384959047	0.536113179	0.342516754	0.416976917	0.300819062	0.175725987	0.285927029	0.275502606
CASENT_0134393		excelsior	830	392	722	660	218	618	170	480	450	160	248	160	200	1020	380	250	320	222	128	198	262	182	excelsior-CASENT_0134393	-16.28322	48.81443		745	0.472289157	1.149584488	1.257575758	0.29261745	0.829530201	0.228187919	0.644295302	0.604026846	0.214765101	0.332885906	0.214765101	0.268456376	1.369127517	0.510067114	0.33557047	0.429530201	0.297986577	0.171812081	0.265771812	0.351677852
CASENT_0134398		excelsior	852	402	728	670	222	630	175	480	462	170	260	172	220	1030	395	262	330	232	135	205	260	190	excelsior-CASENT_0134398	-16.28322	48.81443		761	0.471830986	1.17032967	1.271641791	0.291721419	0.827858081	0.229960578	0.630749014	0.607095926	0.223390276	0.341655716	0.226018397	0.289093298	1.35348226	0.519053876	0.344283837	0.433639947	0.304862024	0.17739816	0.269382392	0.341655716
CASENT_0151860		excelsior	770	355	690	632	210	572	165	450	440	152	238	160	190	945	350	230	280	212	122	175	205	140	excelsior-CASENT_0151860	-14.52996	49.44039		701	0.461038961	1.115942029	1.21835443	0.29957204	0.815977175	0.235378031	0.641940086	0.62767475	0.216833096	0.339514979	0.228245364	0.271041369	1.34807418	0.499286733	0.32810271	0.399429387	0.302425107	0.17403709	0.249643367	0.292439372
CASENT_0151861		excelsior	770	345	680	615	202	570	162	430	432	150	230	150	170	935	340	230	265	210	118	170	200	140	excelsior-CASENT_0151861	-14.52996	49.44039		692.5	0.448051948	1.132352941	1.25203252	0.291696751	0.823104693	0.233935018	0.620938628	0.623826715	0.216606498	0.332129964	0.216606498	0.245487365	1.350180505	0.490974729	0.332129964	0.38267148	0.303249097	0.170397112	0.245487365	0.288808664
CASENT_0151904		excelsior	850	392	758	700	242	620	172	500	475	190	285	182	190	1045	380	270	315	238	140	198	215	172	excelsior-CASENT_0151904	-14.52996	49.44039		775	0.461176471	1.121372032	1.214285714	0.312258065	0.8	0.221935484	0.64516129	0.612903226	0.24516129	0.367741935	0.23483871	0.24516129	1.348387097	0.490322581	0.348387097	0.406451613	0.307096774	0.180645161	0.255483871	0.277419355
CASENT_0151905		excelsior	840	388	745	695	232	612	175	490	482	182	280	185	200	1040	390	280	315	232	128	202	215	180	excelsior-CASENT_0151905	-14.52996	49.44039		767.5	0.461904762	1.127516779	1.208633094	0.30228013	0.797394137	0.228013029	0.638436482	0.628013029	0.23713355	0.364820847	0.241042345	0.260586319	1.35504886	0.508143322	0.364820847	0.410423453	0.30228013	0.166775244	0.263192182	0.280130293
CASENT_0152435		excelsior	860	400	760	702	230	615	178	530	515	205	290	170	215	1090	410	290	320	230	140	205	235	200	excelsior-CASENT_0152435	-14.52996	49.44039		781	0.465116279	1.131578947	1.225071225	0.294494238	0.787451985	0.227912932	0.678617157	0.659411012	0.262483995	0.371318822	0.217669654	0.275288092	1.395646607	0.52496799	0.371318822	0.409731114	0.294494238	0.179257362	0.262483995	0.300896287
CASENT_0300977		excelsior	840	382	720	670	222	600	170	478	460	180	248	182	180	1060	410	282	320	215	120	200	195	202	excelsior-CASENT_0300977	-13.59358	48.73157		755	0.454761905	1.166666667	1.253731343	0.294039735	0.794701987	0.225165563	0.633112583	0.609271523	0.238410596	0.328476821	0.241059603	0.238410596	1.40397351	0.543046358	0.373509934	0.42384106	0.284768212	0.158940397	0.264900662	0.258278146
CASENT_0301002		excelsior	860	398	720	670	222	622	175	480	470	190	280	188	205	1050	420	280	320	225	135	210	230	212	excelsior-CASENT_0301002	-13.59358	48.73157		765	0.462790698	1.194444444	1.28358209	0.290196078	0.813071895	0.22875817	0.62745098	0.614379085	0.248366013	0.366013072	0.245751634	0.267973856	1.37254902	0.549019608	0.366013072	0.418300654	0.294117647	0.176470588	0.274509804	0.300653595
CASENT_0301007		excelsior	860	400	710	660	220	602	172	468	470	188	270	188	190	1050	422	295	325	230	130	212	195	210	excelsior-CASENT_0301007	-13.59358	48.73157		760	0.465116279	1.211267606	1.303030303	0.289473684	0.792105263	0.226315789	0.615789474	0.618421053	0.247368421	0.355263158	0.247368421	0.25	1.381578947	0.555263158	0.388157895	0.427631579	0.302631579	0.171052632	0.278947368	0.256578947
CASENT_0301033		excelsior	778	350	680	630	205	570	165	430	420	170	242	158	190	955	370	252	290	208	125	185	202	165	excelsior-CASENT_0301033	-13.59358	48.73157		704	0.449871465	1.144117647	1.234920635	0.291193182	0.809659091	0.234375	0.610795455	0.596590909	0.241477273	0.34375	0.224431818	0.269886364	1.356534091	0.525568182	0.357954545	0.411931818	0.295454545	0.177556818	0.262784091	0.286931818
CASENT_0301065		excelsior	810	370	685	630	202	592	170	448	445	170	250	160	180	995	380	240	300	215	135	200	212	190	excelsior-CASENT_0301065	-13.59358	48.73157		720	0.456790123	1.182481752	1.285714286	0.280555556	0.822222222	0.236111111	0.622222222	0.618055556	0.236111111	0.347222222	0.222222222	0.25	1.381944444	0.527777778	0.333333333	0.416666667	0.298611111	0.1875	0.277777778	0.294444444
CASENT_0301105		excelsior	830	380	705	660	215	590	182	455	442	182	272	180	190	1030	420	300	320	222	125	205	190	210	excelsior-CASENT_0301105	-13.5888	48.72864		745	0.457831325	1.177304965	1.257575758	0.288590604	0.791946309	0.244295302	0.610738255	0.593288591	0.244295302	0.365100671	0.241610738	0.255033557	1.382550336	0.563758389	0.402684564	0.429530201	0.297986577	0.167785235	0.275167785	0.255033557
CASENT_0301110		excelsior	828	380	715	660	220	592	180	468	460	198	268	202	200	1050	420	292	315	225	130	198	198	202	excelsior-CASENT_0301110	-13.5888	48.72864		744	0.458937198	1.158041958	1.254545455	0.295698925	0.795698925	0.241935484	0.629032258	0.61827957	0.266129032	0.360215054	0.271505376	0.268817204	1.411290323	0.564516129	0.392473118	0.423387097	0.302419355	0.174731183	0.266129032	0.266129032
CASENT_0301156		excelsior	840	390	722	665	222	608	175	460	462	188	270	190	180	1055	412	275	315	220	130	210	185	195	excelsior-CASENT_0301156	-13.5888	48.72864		752.5	0.464285714	1.163434903	1.263157895	0.295016611	0.807973422	0.23255814	0.611295681	0.613953488	0.249833887	0.358803987	0.252491694	0.239202658	1.401993355	0.547508306	0.365448505	0.418604651	0.292358804	0.172757475	0.279069767	0.245847176
CASENT_0301160		excelsior	860	400	730	672	228	620	178	472	470	190	270	208	205	1090	418	285	315	240	138	205	202	210	excelsior-CASENT_0301160	-13.5888	48.72864		766	0.465116279	1.178082192	1.279761905	0.297650131	0.809399478	0.232375979	0.61618799	0.613577023	0.248041775	0.352480418	0.27154047	0.267624021	1.422976501	0.545691906	0.372062663	0.411227154	0.313315927	0.180156658	0.267624021	0.263707572
CASENT_0301164		excelsior	818	390	700	650	205	580	172	450	430	188	255	182	195	1035	402	280	310	222	130	200	198	200	excelsior-CASENT_0301164	-13.5888	48.72864		734	0.476772616	1.168571429	1.258461538	0.279291553	0.790190736	0.234332425	0.613079019	0.585831063	0.25613079	0.347411444	0.247956403	0.265667575	1.410081744	0.547683924	0.38147139	0.422343324	0.302452316	0.177111717	0.272479564	0.269754768
CASENT_0301183		excelsior	795	360	680	630	210	570	175	430	430	180	255	190	190	990	390	265	300	212	125	190	180	185	excelsior-CASENT_0301183	-13.5888	48.72864		712.5	0.452830189	1.169117647	1.261904762	0.294736842	0.8	0.245614035	0.603508772	0.603508772	0.252631579	0.357894737	0.266666667	0.266666667	1.389473684	0.547368421	0.371929825	0.421052632	0.29754386	0.175438596	0.266666667	0.252631579
CASENT_0301210		excelsior	810	370	700	640	218	590	172	455	440	170	258	170	175	990	380	260	300	220	130	195	210	185	excelsior-CASENT_0301210	-13.5888	48.72864		725	0.456790123	1.157142857	1.265625	0.300689655	0.813793103	0.237241379	0.627586207	0.606896552	0.234482759	0.355862069	0.234482759	0.24137931	1.365517241	0.524137931	0.35862069	0.413793103	0.303448276	0.179310345	0.268965517	0.289655172
CASENT_0301212		excelsior	810	372	702	655	220	600	175	452	440	165	262	170	185	1010	405	272	300	208	122	198	200	182	excelsior-CASENT_0301212	-13.5888	48.72864		732.5	0.459259259	1.153846154	1.236641221	0.300341297	0.819112628	0.23890785	0.617064846	0.600682594	0.225255973	0.357679181	0.232081911	0.252559727	1.37883959	0.552901024	0.371331058	0.409556314	0.283959044	0.166552901	0.270307167	0.273037543
CASENT_0301213		excelsior	828	382	728	670	225	602	178	470	465	200	270	198	190	1040	415	285	310	225	135	202	220	190	excelsior-CASENT_0301213	-13.5888	48.72864		749	0.461352657	1.137362637	1.235820896	0.300400534	0.803738318	0.2376502	0.627503338	0.62082777	0.267022697	0.360480641	0.26435247	0.253671562	1.388518024	0.554072096	0.380507343	0.41388518	0.300400534	0.18024032	0.269692924	0.293724967
CASENT_0303388		excelsior	835	390	722	662	222	605	178	470	452	188	272	192	178	1035	410	280	315	220	130	202	182	198	excelsior-CASENT_0303388	-13.5888	48.72864		748.5	0.467065868	1.156509695	1.261329305	0.296593186	0.808283233	0.237808951	0.627922512	0.603874415	0.251169005	0.363393454	0.256513026	0.237808951	1.382765531	0.547762191	0.374081496	0.420841683	0.293921176	0.173680695	0.269873079	0.243152973
CASENT_0304369		excelsior	760	340	660	602	195	562	162	410	390	158	238	155	180	910	342	240	285	205	122	190	185	170	excelsior-CASENT_0304369	-13.5888	48.72864		681	0.447368421	1.151515152	1.262458472	0.286343612	0.825256975	0.237885463	0.6020558	0.572687225	0.232011747	0.34948605	0.227606461	0.264317181	1.336270191	0.502202643	0.352422907	0.418502203	0.3010279	0.179148311	0.279001468	0.271659325
CASENT_0304482		excelsior	750	340	658	595	200	560	160	420	405	158	242	152	175	930	350	242	285	200	122	188	200	178	excelsior-CASENT_0304482	-13.58487	48.71818		672.5	0.453333333	1.139817629	1.260504202	0.29739777	0.832713755	0.237918216	0.624535316	0.602230483	0.234944238	0.359851301	0.226022305	0.260223048	1.382899628	0.520446097	0.359851301	0.423791822	0.29739777	0.181412639	0.279553903	0.29739777
CASENT_0353295		excelsior	812	375	700	640	212	595	162	452	452	170	260	160	200	1005	390	272	317	210	125	202	225	190	excelsior-CASENT_0353295	-13.26388	49.60141		726	0.46182266	1.16	1.26875	0.292011019	0.819559229	0.223140496	0.622589532	0.622589532	0.23415978	0.358126722	0.220385675	0.275482094	1.384297521	0.537190083	0.374655647	0.436639118	0.289256198	0.172176309	0.278236915	0.309917355
CASENT_0353305		excelsior	890	418	760	708	228	652	180	500	492	198	298	192	245	1120	420	292	340	232	135	230	240	210	excelsior-CASENT_0353305	-13.26388	49.60141		799	0.469662921	1.171052632	1.257062147	0.285356696	0.816020025	0.225281602	0.625782228	0.615769712	0.247809762	0.372966208	0.240300375	0.306633292	1.40175219	0.525657071	0.365456821	0.425531915	0.290362954	0.168961202	0.287859825	0.300375469
CASENT_0367529		excelsior	828	385	712	662	220	600	170	480	470	180	280	175	220	1030	405	262	310	228	135	202	220	202	excelsior-CASENT_0367529	-13.64609	48.67732		745	0.464975845	1.162921348	1.250755287	0.295302013	0.805369128	0.228187919	0.644295302	0.630872483	0.241610738	0.375838926	0.234899329	0.295302013	1.382550336	0.543624161	0.351677852	0.416107383	0.306040268	0.181208054	0.27114094	0.295302013
CASENT_0370676		excelsior	785	360	680	620	205	572	160	445	435	165	262	160	170	980	380	258	300	210	130	200	200	182	excelsior-CASENT_0370676	-13.26206	49.60672		702.5	0.458598726	1.154411765	1.266129032	0.291814947	0.814234875	0.227758007	0.633451957	0.619217082	0.234875445	0.372953737	0.227758007	0.241992883	1.395017794	0.540925267	0.367259786	0.427046263	0.298932384	0.185053381	0.284697509	0.284697509
CASENT_0370678		excelsior	830	390	720	662	215	608	165	482	472	185	280	185	215	1030	400	280	310	230	135	220	235	195	excelsior-CASENT_0370678	-13.26206	49.60672		746	0.469879518	1.152777778	1.253776435	0.288203753	0.815013405	0.221179625	0.646112601	0.632707775	0.247989276	0.375335121	0.247989276	0.288203753	1.380697051	0.536193029	0.375335121	0.415549598	0.308310992	0.180965147	0.294906166	0.315013405
CASENT_0370735		excelsior	850	398	715	650	215	598	172	470	468	182	282	180	210	1040	400	260	312	220	140	210	230	180	excelsior-CASENT_0370735	-13.26206	49.60672		750	0.468235294	1.188811189	1.307692308	0.286666667	0.797333333	0.229333333	0.626666667	0.624	0.242666667	0.376	0.24	0.28	1.386666667	0.533333333	0.346666667	0.416	0.293333333	0.186666667	0.28	0.306666667
CASENT_0370741		excelsior	855	402	730	665	218	622	180	470	462	175	268	175	200	1055	400	275	328	212	122	210	210	190	excelsior-CASENT_0370741	-13.26206	49.60672		760	0.470175439	1.171232877	1.285714286	0.286842105	0.818421053	0.236842105	0.618421053	0.607894737	0.230263158	0.352631579	0.230263158	0.263157895	1.388157895	0.526315789	0.361842105	0.431578947	0.278947368	0.160526316	0.276315789	0.276315789
CASENT_0370742		excelsior	795	370	685	630	205	592	160	438	422	178	258	162	205	975	370	260	310	210	130	188	202	170	excelsior-CASENT_0370742	-13.26206	49.60672		712.5	0.465408805	1.160583942	1.261904762	0.287719298	0.830877193	0.224561404	0.614736842	0.592280702	0.249824561	0.362105263	0.227368421	0.287719298	1.368421053	0.519298246	0.364912281	0.435087719	0.294736842	0.18245614	0.263859649	0.283508772
CASENT_0485067		excelsior	822	378	700	650	210	600	172	460	452	158	255	155	175	1030	385	250	300	220	130	205	202	180	excelsior-CASENT_0485067	-22.675	44.19		736	0.459854015	1.174285714	1.264615385	0.285326087	0.815217391	0.233695652	0.625	0.614130435	0.214673913	0.346467391	0.210597826	0.237771739	1.399456522	0.523097826	0.339673913	0.407608696	0.298913043	0.176630435	0.278532609	0.274456522
CASENT_0485067		excelsior	830	382	702	655	210	605	170	458	452	160	250	150	180	1022	390	262	305	218	130	200	205	185	excelsior-CASENT_0485067	-22.675	44.19		742.5	0.460240964	1.182336182	1.267175573	0.282828283	0.814814815	0.228956229	0.616835017	0.608754209	0.215488215	0.336700337	0.202020202	0.242424242	1.376430976	0.525252525	0.352861953	0.410774411	0.293602694	0.175084175	0.269360269	0.276094276
CASENT_0485075		excelsior	852	395	700	650	210	630	170	470	460	168	270	160	172	1040	395	270	320	218	122	210	200	200	excelsior-CASENT_0485075	-22.675	44.19		751	0.463615023	1.217142857	1.310769231	0.279627164	0.838881491	0.226364847	0.625832224	0.612516644	0.223701731	0.359520639	0.213049268	0.229027963	1.38482024	0.525965379	0.359520639	0.426098535	0.290279627	0.162450067	0.279627164	0.266311585
CASENT_0485075		excelsior	822	375	680	630	205	612	168	445	445	160	255	152	170	1020	390	265	300	228	128	218	210	195	excelsior-CASENT_0485075	-22.675	44.19		726	0.45620438	1.208823529	1.304761905	0.282369146	0.842975207	0.231404959	0.612947658	0.612947658	0.220385675	0.351239669	0.209366391	0.23415978	1.404958678	0.537190083	0.365013774	0.41322314	0.314049587	0.17630854	0.300275482	0.289256198
CASENT_0485099		excelsior	752	330	645	590	190	570	155	418	400	140	228	130	150	915	350	225	280	195	110	182	175	165	excelsior-CASENT_0485099	-22.64333	44.17167		671	0.438829787	1.165891473	1.274576271	0.283159463	0.84947839	0.23099851	0.62295082	0.596125186	0.208643815	0.339791356	0.193740686	0.223546945	1.363636364	0.521609538	0.335320417	0.41728763	0.290611028	0.163934426	0.27123696	0.260804769
CASENT_0485108		excelsior	838	390	695	635	210	605	168	450	432	160	252	155	160	1005	380	250	302	202	110	198	205	185	excelsior-CASENT_0485108	-22.64333	44.17167		736.5	0.465393795	1.205755396	1.319685039	0.285132383	0.821452817	0.228105906	0.610997963	0.586558045	0.21724372	0.342158859	0.210454854	0.21724372	1.364562118	0.515953836	0.339443313	0.410047522	0.274270197	0.149355058	0.268839104	0.278343517
CASENT_0485108		excelsior	815	362	688	625	202	598	172	430	432	160	262	170	175	1015	390	260	300	210	118	200	185	200	excelsior-CASENT_0485108	-22.64333	44.17167		720	0.444171779	1.184593023	1.304	0.280555556	0.830555556	0.238888889	0.597222222	0.6	0.222222222	0.363888889	0.236111111	0.243055556	1.409722222	0.541666667	0.361111111	0.416666667	0.291666667	0.163888889	0.277777778	0.256944444
CASENT_0485429		excelsior	865	400	730	682	235	612	178	500	480	200	285	180	215	1080	422	265	330	255	150	225	220	200	excelsior-CASENT_0485429	-18.26667	45.40667		773.5	0.462427746	1.184931507	1.268328446	0.303813833	0.791208791	0.230122818	0.646412411	0.620555915	0.258564964	0.368455074	0.232708468	0.277957337	1.396250808	0.545572075	0.342598578	0.426632191	0.32967033	0.193923723	0.290885585	0.284421461
CASENT_0485429		excelsior	780	348	670	610	210	570	170	440	425	162	245	155	180	955	360	248	290	215	128	190	215	182	excelsior-CASENT_0485429	-18.26667	45.40667		695	0.446153846	1.164179104	1.278688525	0.302158273	0.820143885	0.244604317	0.633093525	0.611510791	0.233093525	0.352517986	0.223021583	0.258992806	1.374100719	0.517985612	0.356834532	0.417266187	0.309352518	0.184172662	0.273381295	0.309352518
CASENT_0485773		excelsior	830	370	690	620	215	610	170	450	440	185	278	155	185	1040	405	260	318	218	130	202	205	212	excelsior-CASENT_0485773	-18.26667	45.40667		725	0.445783133	1.202898551	1.338709677	0.296551724	0.84137931	0.234482759	0.620689655	0.606896552	0.255172414	0.383448276	0.213793103	0.255172414	1.434482759	0.55862069	0.35862069	0.43862069	0.300689655	0.179310345	0.27862069	0.282758621
CASENT_0485773		excelsior	838	378	680	610	218	610	175	460	450	180	285	160	190	1050	405	270	305	225	132	210	210	202	excelsior-CASENT_0485773	-18.26667	45.40667		724	0.451073986	1.232352941	1.373770492	0.301104972	0.842541436	0.241712707	0.635359116	0.621546961	0.248618785	0.393646409	0.220994475	0.262430939	1.450276243	0.559392265	0.372928177	0.421270718	0.310773481	0.182320442	0.290055249	0.290055249
CASENT_0485891		excelsior	828	380	700	640	220	602	162	460	450	170	262	168	200	1050	400	255	310	222	130	205	220	190	excelsior-CASENT_0485891	-18.26667	45.40667		734	0.458937198	1.182857143	1.29375	0.29972752	0.820163488	0.220708447	0.626702997	0.613079019	0.231607629	0.356948229	0.228882834	0.272479564	1.430517711	0.544959128	0.347411444	0.422343324	0.302452316	0.177111717	0.279291553	0.29972752
CASENT_0485891		excelsior	825	375	690	642	212	595	170	448	422	160	242	162	175	1010	390	255	302	208	122	200	210	190	excelsior-CASENT_0485891	-18.26667	45.40667		733.5	0.454545455	1.195652174	1.285046729	0.289025222	0.811179277	0.231765508	0.610770279	0.57532379	0.218132243	0.329925017	0.220858896	0.23858214	1.376959782	0.531697342	0.347648262	0.411724608	0.283571915	0.166325835	0.272665303	0.286298569
CASENT_0486838		excelsior	838	390	750	682	225	632	162	480	460	170	262	160	175	1060	400	290	340	222	120	200	225	192	excelsior-CASENT_0486838	-14.44333	49.74333		760	0.465393795	1.117333333	1.228739003	0.296052632	0.831578947	0.213157895	0.631578947	0.605263158	0.223684211	0.344736842	0.210526316	0.230263158	1.394736842	0.526315789	0.381578947	0.447368421	0.292105263	0.157894737	0.263157895	0.296052632
CASENT_0486838		excelsior	900	420	785	720	245	670	175	520	490	180	290	185	178	1135	420	280	350	232	132	210	215	195	excelsior-CASENT_0486838	-14.44333	49.74333		810	0.466666667	1.146496815	1.25	0.302469136	0.827160494	0.216049383	0.641975309	0.604938272	0.222222222	0.358024691	0.228395062	0.219753086	1.401234568	0.518518519	0.345679012	0.432098765	0.286419753	0.162962963	0.259259259	0.265432099
CASENT_0491753		excelsior	830	375	688	632	208	600	170	458	438	162	250	152	180	990	390	260	300	215	122	200	190	190	excelsior-CASENT_0491753	-22.64333	44.17167		731	0.451807229	1.206395349	1.313291139	0.284541724	0.820793434	0.23255814	0.626538988	0.599179207	0.221614227	0.341997264	0.207934337	0.24623803	1.354309166	0.533515732	0.355677155	0.410396717	0.294117647	0.166894665	0.273597811	0.259917921
CASENT_0491753		excelsior	850	380	700	650	220	618	178	460	440	165	260	160	190	1022	400	255	320	220	128	200	210	190	excelsior-CASENT_0491753	-22.64333	44.17167		750	0.447058824	1.214285714	1.307692308	0.293333333	0.824	0.237333333	0.613333333	0.586666667	0.22	0.346666667	0.213333333	0.253333333	1.362666667	0.533333333	0.34	0.426666667	0.293333333	0.170666667	0.266666667	0.28
CASENT_0491759		excelsior	755	340	678	620	192	570	160	425	425	148	238	132	150	922	355	230	280	190	105	180	172	168	excelsior-CASENT_0491759	-22.64333	44.17167		687.5	0.450331126	1.113569322	1.217741935	0.279272727	0.829090909	0.232727273	0.618181818	0.618181818	0.215272727	0.346181818	0.192	0.218181818	1.341090909	0.516363636	0.334545455	0.407272727	0.276363636	0.152727273	0.261818182	0.250181818
CASENT_0491759		excelsior	788	355	680	630	200	600	160	438	420	152	242	148	150	940	372	248	282	210	115	198	170	180	excelsior-CASENT_0491759	-22.64333	44.17167		709	0.450507614	1.158823529	1.250793651	0.282087447	0.846262341	0.225669958	0.617771509	0.592383639	0.21438646	0.341325811	0.208744711	0.211565585	1.325811001	0.524682652	0.349788434	0.3977433	0.296191819	0.162200282	0.279266573	0.23977433
CASENT_0491762		excelsior	800	362	675	620	205	602	160	420	420	148	232	130	150	970	365	238	292	195	108	190	180	170	excelsior-CASENT_0491762	-22.64333	44.17167		710	0.4525	1.185185185	1.290322581	0.288732394	0.847887324	0.225352113	0.591549296	0.591549296	0.208450704	0.326760563	0.183098592	0.211267606	1.366197183	0.514084507	0.335211268	0.411267606	0.274647887	0.152112676	0.267605634	0.253521127
CASENT_0491762		excelsior	810	380	670	625	200	605	165	432	425	148	230	132	142	980	362	250	282	205	125	185	180	182	excelsior-CASENT_0491762	-22.64333	44.17167		717.5	0.469135802	1.208955224	1.296	0.278745645	0.843205575	0.229965157	0.602090592	0.592334495	0.206271777	0.320557491	0.183972125	0.197909408	1.365853659	0.504529617	0.348432056	0.393031359	0.285714286	0.174216028	0.257839721	0.25087108
CASENT_0491764		excelsior	792	360	660	612	195	598	160	415	415	150	232	130	140	950	355	248	290	200	118	190	180	180	excelsior-CASENT_0491764	-22.64333	44.17167		702	0.454545455	1.2	1.294117647	0.277777778	0.851851852	0.227920228	0.591168091	0.591168091	0.213675214	0.33048433	0.185185185	0.199430199	1.353276353	0.505698006	0.353276353	0.413105413	0.284900285	0.168091168	0.270655271	0.256410256
CASENT_0491764		excelsior	790	360	668	620	198	600	160	430	420	145	230	140	150	970	360	242	295	195	110	188	185	172	excelsior-CASENT_0491764	-22.64333	44.17167		705	0.455696203	1.182634731	1.274193548	0.280851064	0.85106383	0.226950355	0.609929078	0.595744681	0.205673759	0.326241135	0.19858156	0.212765957	1.375886525	0.510638298	0.343262411	0.418439716	0.276595745	0.156028369	0.266666667	0.262411348
CASENT_0491779		excelsior	838	380	690	640	212	610	175	450	450	155	250	155	175	1010	375	260	292	200	120	198	205	192	excelsior-CASENT_0491779	-22.64333	44.17167		739	0.453460621	1.214492754	1.309375	0.286874154	0.825439783	0.236806495	0.608930988	0.608930988	0.209742896	0.338294993	0.209742896	0.236806495	1.366711773	0.50744249	0.351826793	0.395128552	0.270635995	0.162381597	0.267929635	0.277401894
CASENT_0491779		excelsior	812	368	678	630	208	590	170	450	430	150	240	155	165	990	380	240	300	200	112	198	190	175	excelsior-CASENT_0491779	-22.64333	44.17167		721	0.45320197	1.197640118	1.288888889	0.288488211	0.818307906	0.235783634	0.624133148	0.596393897	0.208044383	0.332871012	0.214979196	0.228848821	1.373092926	0.52704577	0.332871012	0.416088766	0.27739251	0.155339806	0.274618585	0.263522885
CASENT_0491886		excelsior	802	370	670	620	202	598	165	435	425	150	240	148	162	965	350	250	290	210	118	190	190	182	excelsior-CASENT_0491886	-22.64333	44.17167		711	0.461346633	1.197014925	1.293548387	0.284106892	0.841068917	0.232067511	0.611814346	0.597749648	0.210970464	0.337552743	0.208157525	0.227848101	1.357243319	0.492264416	0.35161744	0.407876231	0.29535865	0.165963432	0.267229255	0.267229255
CASENT_0491886		excelsior	782	360	650	610	200	580	168	425	420	148	230	140	145	940	360	250	280	200	118	180	180	180	excelsior-CASENT_0491886	-22.64333	44.17167		696	0.460358056	1.203076923	1.281967213	0.287356322	0.833333333	0.24137931	0.610632184	0.603448276	0.212643678	0.33045977	0.201149425	0.208333333	1.350574713	0.517241379	0.359195402	0.402298851	0.287356322	0.16954023	0.25862069	0.25862069
CASENT_0494605		excelsior	848	392	758	690	222	622	170	490	490	188	280	190	220	1065	400	275	330	235	140	190	220	182	excelsior-CASENT_0494605	-14.435	49.76		769	0.462264151	1.118733509	1.228985507	0.288686606	0.808842653	0.22106632	0.637191157	0.637191157	0.244473342	0.364109233	0.247074122	0.286085826	1.384915475	0.520156047	0.357607282	0.429128739	0.305591678	0.182054616	0.247074122	0.286085826
CASENT_0494605		excelsior	820	375	732	660	220	600	172	480	490	165	278	188	218	1040	380	272	320	232	135	188	205	178	excelsior-CASENT_0494605	-14.435	49.76		740	0.457317073	1.120218579	1.242424242	0.297297297	0.810810811	0.232432432	0.648648649	0.662162162	0.222972973	0.375675676	0.254054054	0.294594595	1.405405405	0.513513514	0.367567568	0.432432432	0.313513514	0.182432432	0.254054054	0.277027027
CASENT_0496879		excelsior	792	352	665	602	200	605	168	440	435	148	245	150	175	980	368	240	290	215	132	192	180	190	excelsior-CASENT_0496879	-22.675	44.19		697	0.444444444	1.190977444	1.315614618	0.286944046	0.868005739	0.241032999	0.631276901	0.6241033	0.212338594	0.351506456	0.215208034	0.25107604	1.406025825	0.527977044	0.344332855	0.416068867	0.308464849	0.18938307	0.275466284	0.258249641
CASENT_0496879		excelsior	822	370	660	595	212	618	170	460	435	162	260	160	185	1020	390	265	300	222	130	200	190	188	excelsior-CASENT_0496879	-22.675	44.19		708.5	0.450121655	1.245454545	1.381512605	0.299223712	0.872265349	0.239943543	0.649258998	0.613973183	0.228652082	0.366972477	0.225829217	0.261115032	1.439661256	0.550458716	0.37402964	0.423429781	0.313338038	0.183486239	0.282286521	0.268172195
CASENT_0496958		excelsior	770	350	640	590	195	570	152	410	410	140	228	128	150	910	350	225	275	198	110	185	172	170	excelsior-CASENT_0496958	-22.675	44.19		680	0.454545455	1.203125	1.305084746	0.286764706	0.838235294	0.223529412	0.602941176	0.602941176	0.205882353	0.335294118	0.188235294	0.220588235	1.338235294	0.514705882	0.330882353	0.404411765	0.291176471	0.161764706	0.272058824	0.252941176
CASENT_0496958		excelsior	790	350	680	622	205	595	162	440	430	150	242	138	165	950	370	250	290	200	118	190	180	182	excelsior-CASENT_0496958	-22.675	44.19		706	0.443037975	1.161764706	1.270096463	0.290368272	0.842776204	0.229461756	0.623229462	0.609065156	0.212464589	0.342776204	0.195467422	0.233711048	1.345609065	0.52407932	0.354107649	0.410764873	0.283286119	0.16713881	0.269121813	0.254957507
CASENT_0498265_HT	CASENT_0498265_HT	excelsior	810	370	670	620	208	600	158	440	435	155	255	150	165	990	382	242	292	205	122	208	200	195	excelsior-CASENT_0498265_HT	-22.675	44.19		715	0.456790123	1.208955224	1.306451613	0.290909091	0.839160839	0.220979021	0.615384615	0.608391608	0.216783217	0.356643357	0.20979021	0.230769231	1.384615385	0.534265734	0.338461538	0.408391608	0.286713287	0.170629371	0.290909091	0.27972028
CASENT_0498265_HT	CASENT_0763558_PT	excelsior	832	388	705	650	208	635	168	472	452	170	268	168	190	1050	405	268	310	215	125	220	212	210	excelsior-CASENT_0498265_HT	-22.675	44.19		741	0.466346154	1.180141844	1.28	0.280701754	0.856950067	0.226720648	0.636977058	0.609986505	0.229419703	0.361673414	0.226720648	0.256410256	1.417004049	0.546558704	0.361673414	0.418353576	0.290148448	0.168690958	0.296896086	0.286099865
CASENT_0499635		excelsior	930	435	812	748	240	690	178	540	528	208	315	198	205	1152	440	300	365	255	140	222	235	192	excelsior-CASENT_0499635	-14.44333	49.74333		839	0.467741935	1.145320197	1.243315508	0.286054827	0.822407628	0.21215733	0.643623361	0.62932062	0.247914184	0.375446961	0.235995232	0.244338498	1.37306317	0.52443385	0.357568534	0.435041716	0.303933254	0.166865316	0.264600715	0.280095352
CASENT_0499635		excelsior	890	420	790	710	230	670	168	510	480	172	290	172	195	1090	415	290	350	238	130	215	235	172	excelsior-CASENT_0499635	-14.44333	49.74333		800	0.471910112	1.126582278	1.253521127	0.2875	0.8375	0.21	0.6375	0.6	0.215	0.3625	0.215	0.24375	1.3625	0.51875	0.3625	0.4375	0.2975	0.1625	0.26875	0.29375
CASENT_0499662		excelsior	875	400	768	690	225	670	172	500	475	172	280	175	185	1090	405	270	340	232	135	202	220	180	excelsior-CASENT_0499662	-14.44333	49.74333		782.5	0.457142857	1.139322917	1.268115942	0.287539936	0.856230032	0.219808307	0.638977636	0.607028754	0.219808307	0.357827476	0.223642173	0.236421725	1.392971246	0.517571885	0.345047923	0.434504792	0.296485623	0.172523962	0.258146965	0.28115016
CASENT_0499662		excelsior	900	420	790	720	230	680	178	520	500	170	298	180	190	1140	420	290	360	232	130	210	220	185	excelsior-CASENT_0499662	-14.44333	49.74333		810	0.466666667	1.139240506	1.25	0.283950617	0.839506173	0.219753086	0.641975309	0.617283951	0.209876543	0.367901235	0.222222222	0.234567901	1.407407407	0.518518519	0.358024691	0.444444444	0.286419753	0.160493827	0.259259259	0.271604938
CASENT_0499732		excelsior	800	365	692	640	215	602	160	448	448	150	250	152	175	960	370	235	300	210	112	190	200	170	excelsior-CASENT_0499732	-14.44333	49.74333		720	0.45625	1.156069364	1.25	0.298611111	0.836111111	0.222222222	0.622222222	0.622222222	0.208333333	0.347222222	0.211111111	0.243055556	1.333333333	0.513888889	0.326388889	0.416666667	0.291666667	0.155555556	0.263888889	0.277777778
CASENT_0499732		excelsior	860	390	742	682	235	620	170	490	480	172	280	170	200	1050	400	262	330	230	130	202	222	185	excelsior-CASENT_0499732	-14.44333	49.74333		771	0.453488372	1.15902965	1.260997067	0.304798962	0.804150454	0.220492866	0.635538262	0.622568093	0.2230869	0.363164721	0.220492866	0.259403372	1.361867704	0.518806744	0.339818418	0.428015564	0.298313878	0.168612192	0.261997406	0.287937743
CASENT_0499734		excelsior	802	370	705	640	220	600	162	442	435	150	260	150	180	990	385	260	310	215	118	195	195	175	excelsior-CASENT_0499734	-14.44333	49.74333		721	0.461346633	1.137588652	1.253125	0.305131761	0.832177531	0.224687933	0.613037448	0.60332871	0.208044383	0.360610264	0.208044383	0.249653259	1.373092926	0.533980583	0.360610264	0.429958391	0.298196949	0.163661581	0.270457698	0.270457698
CASENT_0499734		excelsior	825	375	710	655	220	620	165	465	455	155	260	150	185	1010	385	270	315	212	120	190	215	170	excelsior-CASENT_0499734	-14.44333	49.74333		740	0.454545455	1.161971831	1.259541985	0.297297297	0.837837838	0.222972973	0.628378378	0.614864865	0.209459459	0.351351351	0.202702703	0.25	1.364864865	0.52027027	0.364864865	0.425675676	0.286486486	0.162162162	0.256756757	0.290540541
CASENT_0499874		excelsior	870	410	785	718	238	640	170	510	500	180	295	165	200	1100	425	280	350	232	132	205	230	200	excelsior-CASENT_0499874	-14.44333	49.74333		794	0.471264368	1.108280255	1.211699164	0.299748111	0.80604534	0.214105793	0.64231738	0.629722922	0.226700252	0.371536524	0.207808564	0.251889169	1.385390428	0.535264484	0.352644836	0.440806045	0.292191436	0.166246851	0.258186398	0.289672544
CASENT_0499874		excelsior	862	392	772	705	228	650	172	500	490	165	270	170	170	1060	390	270	340	220	120	198	220	192	excelsior-CASENT_0499874	-14.44333	49.74333		783.5	0.454756381	1.116580311	1.222695035	0.291001914	0.829610721	0.21952776	0.638162093	0.625398851	0.210593491	0.34460753	0.216975112	0.216975112	1.352903638	0.497766433	0.34460753	0.433950223	0.280791321	0.153158902	0.252712189	0.280791321
CASENT_0070642		modestus	902	415	795	742	248	630	190	520	545	182	280	188	210	1070	410	278	325	260	150	222	200	192	modestus-CASENT_0070642	-22.791	47.18183		822	0.460088692	1.134591195	1.215633423	0.301703163	0.766423358	0.231143552	0.632603406	0.663017032	0.221411192	0.340632603	0.228710462	0.255474453	1.301703163	0.498783455	0.338199513	0.395377129	0.316301703	0.182481752	0.270072993	0.243309002
CASENT_0071133		modestus	902	410	790	740	245	625	188	530	540	180	270	200	200	1050	410	275	340	258	140	220	190	200	modestus-CASENT_0071133	-22.791	47.18183		821	0.454545455	1.141772152	1.218918919	0.298416565	0.761266748	0.228989038	0.645554202	0.65773447	0.219244823	0.328867235	0.243605359	0.243605359	1.278928136	0.499390987	0.334957369	0.414129111	0.314250914	0.170523752	0.267965895	0.231425091
CASENT_0082271		modestus	902	400	822	765	248	640	192	540	535	180	272	190	210	1080	410	260	320	240	138	218	212	190	modestus-CASENT_0082271	-12.28617	49.36667		833.5	0.44345898	1.097323601	1.179084967	0.297540492	0.767846431	0.230353929	0.647870426	0.641871626	0.215956809	0.326334733	0.227954409	0.25194961	1.295740852	0.49190162	0.311937612	0.383923215	0.287942412	0.165566887	0.26154769	0.25434913
CASENT_0120043		modestus	840	385	732	670	220	600	182	525	480	180	260	180	190	990	400	250	320	232	148	212	170	172	modestus-CASENT_0120043	-25.08767	46.749		755	0.458333333	1.147540984	1.253731343	0.291390728	0.794701987	0.241059603	0.695364238	0.635761589	0.238410596	0.344370861	0.238410596	0.251655629	1.311258278	0.529801325	0.331125828	0.42384106	0.307284768	0.19602649	0.280794702	0.225165563
CASENT_0393167_PT		modestus	848	382	738	675	222	610	190	490	510	178	268	180	195	1010	382	262	310	245	145	232	182	190	modestus-CASENT_0393167_PT	-24.13993	47.07418		761.5	0.450471698	1.149051491	1.256296296	0.291529875	0.801050558	0.249507551	0.643466842	0.669730794	0.233749179	0.351936967	0.236375575	0.256073539	1.326329613	0.501641497	0.344057781	0.407091267	0.321733421	0.190413657	0.304661852	0.23900197
CASENT_0393168_PT		modestus	878	400	765	718	238	622	192	510	522	180	272	198	198	1040	398	260	320	255	142	248	180	198	modestus-CASENT_0393168_PT	-24.13993	47.07418		798	0.455580866	1.147712418	1.222841226	0.298245614	0.779448622	0.240601504	0.639097744	0.654135338	0.22556391	0.34085213	0.248120301	0.248120301	1.303258145	0.498746867	0.325814536	0.401002506	0.319548872	0.177944862	0.310776942	0.22556391
CASENT_0393169_PT		modestus	905	408	792	735	240	648	198	520	538	178	270	198	185	1090	405	268	325	248	138	250	180	185	modestus-CASENT_0393169_PT	-24.13993	47.07418		820	0.450828729	1.142676768	1.231292517	0.292682927	0.790243902	0.241463415	0.634146341	0.656097561	0.217073171	0.329268293	0.241463415	0.225609756	1.329268293	0.493902439	0.326829268	0.396341463	0.302439024	0.168292683	0.304878049	0.219512195
CASENT_0393170_PT		modestus	902	405	800	748	242	630	198	528	540	180	275	198	212	1060	400	278	330	250	138	248	190	190	modestus-CASENT_0393170_PT	-24.13993	47.07418		825	0.449002217	1.1275	1.205882353	0.293333333	0.763636364	0.24	0.64	0.654545455	0.218181818	0.333333333	0.24	0.256969697	1.284848485	0.484848485	0.336969697	0.4	0.303030303	0.167272727	0.300606061	0.23030303
CASENT_0393171_PT		modestus	820	360	730	665	228	600	182	490	495	170	260	170	200	990	380	255	300	232	135	230	170	180	modestus-CASENT_0393171_PT	-24.13993	47.07418		742.5	0.43902439	1.123287671	1.233082707	0.307070707	0.808080808	0.245117845	0.65993266	0.666666667	0.228956229	0.35016835	0.228956229	0.269360269	1.333333333	0.511784512	0.343434343	0.404040404	0.312457912	0.181818182	0.30976431	0.228956229
CASENT_0393172_PT		modestus	890	390	780	730	238	620	190	530	542	180	270	198	192	1065	400	275	330	248	140	240	180	192	modestus-CASENT_0393172_PT	-24.13993	47.07418		810	0.438202247	1.141025641	1.219178082	0.29382716	0.765432099	0.234567901	0.654320988	0.669135802	0.222222222	0.333333333	0.244444444	0.237037037	1.314814815	0.49382716	0.339506173	0.407407407	0.30617284	0.172839506	0.296296296	0.222222222
CASENT_0393173_PT		modestus	830	370	750	680	230	600	182	500	518	175	270	170	202	1015	400	270	310	238	138	235	190	190	modestus-CASENT_0393173_PT	-24.13993	47.07418		755	0.445783133	1.106666667	1.220588235	0.304635762	0.794701987	0.241059603	0.662251656	0.686092715	0.231788079	0.357615894	0.225165563	0.267549669	1.344370861	0.529801325	0.357615894	0.410596026	0.315231788	0.182781457	0.311258278	0.251655629
CASENT_0393175_HT		modestus	862	390	770	722	228	598	172	512	520	172	270	182	190	1040	390	260	320	252	150	242	182	182	modestus-CASENT_0393175_HT	-24.13993	47.07418		792	0.452436195	1.119480519	1.193905817	0.287878788	0.755050505	0.217171717	0.646464646	0.656565657	0.217171717	0.340909091	0.22979798	0.23989899	1.313131313	0.492424242	0.328282828	0.404040404	0.318181818	0.189393939	0.305555556	0.22979798
CASENT_0393176_PT		modestus	850	380	752	700	230	592	178	490	500	168	262	180	190	1005	380	250	310	232	132	238	188	178	modestus-CASENT_0393176_PT	-24.13993	47.07418		775	0.447058824	1.130319149	1.214285714	0.296774194	0.763870968	0.229677419	0.632258065	0.64516129	0.216774194	0.338064516	0.232258065	0.24516129	1.296774194	0.490322581	0.322580645	0.4	0.299354839	0.170322581	0.307096774	0.242580645
CASENT_0393177_PT		modestus	890	405	780	735	235	605	182	520	535	188	280	200	190	1050	408	268	330	252	148	250	190	185	modestus-CASENT_0393177_PT	-24.13993	47.07418		812.5	0.45505618	1.141025641	1.210884354	0.289230769	0.744615385	0.224	0.64	0.658461538	0.231384615	0.344615385	0.246153846	0.233846154	1.292307692	0.502153846	0.329846154	0.406153846	0.310153846	0.182153846	0.307692308	0.233846154
CASENT_0393178_PT		modestus	880	410	782	732	235	602	188	518	530	172	278	188	200	1055	400	255	315	240	140	238	190	185	modestus-CASENT_0393178_PT	-24.13993	47.07418		806	0.465909091	1.125319693	1.202185792	0.291563275	0.746898263	0.23325062	0.642679901	0.657568238	0.213399504	0.344913151	0.23325062	0.248138958	1.308933002	0.496277916	0.316377171	0.390818859	0.297766749	0.17369727	0.29528536	0.23573201
CASENT_0393179_PT		modestus	882	405	795	745	240	602	185	515	520	180	280	200	210	1050	395	275	330	255	145	248	200	190	modestus-CASENT_0393179_PT	-24.13993	47.07418		813.5	0.459183673	1.109433962	1.183892617	0.295021512	0.740012293	0.227412415	0.633066994	0.639213276	0.221266134	0.344191764	0.24585126	0.258143823	1.290719115	0.485556238	0.338045482	0.405654579	0.313460356	0.178242163	0.304855562	0.24585126
CASENT_0393180_PT		modestus	878	408	778	725	230	610	182	522	538	182	280	190	208	1050	390	252	330	252	142	245	190	190	modestus-CASENT_0393180_PT	-24.13993	47.07418		801.5	0.464692483	1.128534704	1.211034483	0.286961946	0.761072988	0.227074236	0.651278852	0.671241422	0.227074236	0.349344978	0.237055521	0.259513412	1.310043668	0.486587648	0.31441048	0.41172801	0.31441048	0.17716781	0.305676856	0.237055521
CASENT_0393181_PT		modestus	865	400	760	710	228	610	180	505	512	172	272	180	210	1032	395	262	320	242	148	240	195	182	modestus-CASENT_0393181_PT	-24.13993	47.07418		787.5	0.462427746	1.138157895	1.218309859	0.28952381	0.774603175	0.228571429	0.641269841	0.65015873	0.218412698	0.345396825	0.228571429	0.266666667	1.31047619	0.501587302	0.332698413	0.406349206	0.307301587	0.187936508	0.304761905	0.247619048
CASENT_0015508		reticulatus	590	280	515	500	172	370	122	350	350	132	210	150	155	690	250	150	220	185	80	170	140	145	reticulatus-CASENT_0015508	-24.76389	46.75167		545	0.474576271	1.145631068	1.18	0.31559633	0.678899083	0.223853211	0.642201835	0.642201835	0.242201835	0.385321101	0.275229358	0.28440367	1.266055046	0.458715596	0.275229358	0.403669725	0.339449541	0.146788991	0.311926606	0.256880734
CASENT_0056170		reticulatus	502	230	465	442	150	340	112	300	290	105	160	112	115	580	200	120	190	142	58	120	108	110	reticulatus-CASENT_0056170	-16.37667	45.32667		472	0.458167331	1.079569892	1.135746606	0.31779661	0.720338983	0.237288136	0.63559322	0.61440678	0.222457627	0.338983051	0.237288136	0.243644068	1.228813559	0.423728814	0.254237288	0.402542373	0.300847458	0.122881356	0.254237288	0.228813559
CASENT_0059003		reticulatus	540	250	500	480	158	360	130	318	310	118	190	120	132	638	220	140	200	160	62	132	112	128	reticulatusCASENT_0059003	-23.52083	44.15972		510	0.462962963	1.08	1.125	0.309803922	0.705882353	0.254901961	0.623529412	0.607843137	0.231372549	0.37254902	0.235294118	0.258823529	1.250980392	0.431372549	0.274509804	0.392156863	0.31372549	0.121568627	0.258823529	0.219607843
CASENT_0418497_HT		reticulatus	535	240	490	465	156	360	120	320	310	120	185	120	132	632	220	130	198	170	70	138	112	125	reticulatus-CASENT_0418497_HT	-20.045	44.66222		500	0.448598131	1.091836735	1.150537634	0.312	0.72	0.24	0.64	0.62	0.24	0.37	0.24	0.264	1.264	0.44	0.26	0.396	0.34	0.14	0.276	0.224
CASENT_0473935_PT		reticulatus	560	252	505	480	170	365	132	330	330	122	190	135	135	660	238	138	200	180	72	142	122	130	reticulatus-CASENT_0473935_PT	-20.045	44.66222		520	0.45	1.108910891	1.166666667	0.326923077	0.701923077	0.253846154	0.634615385	0.634615385	0.234615385	0.365384615	0.259615385	0.259615385	1.269230769	0.457692308	0.265384615	0.384615385	0.346153846	0.138461538	0.273076923	0.234615385
CASENT_0484737		reticulatus	578	268	510	498	180	370	125	345	340	128	200	148	150	670	240	150	200	175	70	150	122	130	reticulatus-CASENT_0484737	-18.99528	44.4435		538	0.46366782	1.133333333	1.16064257	0.334572491	0.687732342	0.232342007	0.641263941	0.63197026	0.237918216	0.371747212	0.275092937	0.278810409	1.24535316	0.446096654	0.278810409	0.371747212	0.32527881	0.130111524	0.278810409	0.226765799
CASENT_0485487		reticulatus	525	250	480	460	160	350	120	322	320	118	190	125	135	610	210	125	190	160	62	150	120	112	reticulatus-CASENT_0485487	-16.37667	45.32667		492.5	0.476190476	1.09375	1.141304348	0.324873096	0.710659898	0.243654822	0.653807107	0.649746193	0.239593909	0.385786802	0.253807107	0.274111675	1.23857868	0.426395939	0.253807107	0.385786802	0.324873096	0.125888325	0.304568528	0.243654822
CASENT_0051206		retusispinosus	890	435	790	722	230	695	195	560	540	180	315	198	260	1130	450	298	350	268	152	215	345	210	retusispinosus-CASENT_0051206	-18.87082	48.34737		806	0.488764045	1.126582278	1.232686981	0.285359801	0.862282878	0.241935484	0.694789082	0.669975186	0.223325062	0.390818859	0.245657568	0.322580645	1.401985112	0.558312655	0.369727047	0.434243176	0.332506203	0.188585608	0.26674938	0.428039702
CASENT_0058883		retusispinosus	870	410	790	722	240	672	200	555	540	195	320	190	260	1102	440	280	332	255	150	218	348	218	retusispinosus-CASENT_0058883	-18.85083	48.32		796	0.471264368	1.101265823	1.20498615	0.301507538	0.844221106	0.251256281	0.697236181	0.67839196	0.244974874	0.40201005	0.238693467	0.326633166	1.384422111	0.552763819	0.351758794	0.417085427	0.320351759	0.188442211	0.273869347	0.43718593
CASENT_0060902		retusispinosus	878	422	812	768	248	680	185	555	535	200	330	190	260	1102	435	282	350	258	140	225	350	210	retusispinosus-CASENT_0060902	-21.51167	47.41		823	0.480637813	1.081280788	1.143229167	0.301336574	0.826245443	0.224787363	0.67436209	0.650060753	0.243013366	0.400972053	0.230862697	0.315917375	1.339003645	0.52855407	0.342648846	0.42527339	0.313487242	0.170109356	0.273390036	0.42527339
CASENT_0101616_LT		retusispinosus	952	442	950	890	268	748	215	595	572	202	340	210	270	1240	480	330	370	285	160	248	368	260	retusispinosus-CASENT_0101616_LT	-18.9	47.5		921	0.464285714	1.002105263	1.069662921	0.290988056	0.812160695	0.233441911	0.646036916	0.621064061	0.219326819	0.369163952	0.228013029	0.293159609	1.346362649	0.521172638	0.358306189	0.401737242	0.309446254	0.173724213	0.26927253	0.399565689
CASENT_0124505		retusispinosus	792	382	715	670	208	630	170	495	485	170	262	160	230	990	420	260	310	242	138	190	300	185	retusispinosus-CASENT_0124505	-18.83937	48.30842		731	0.482323232	1.107692308	1.182089552	0.284541724	0.861833105	0.23255814	0.677154583	0.663474692	0.23255814	0.358413133	0.218878249	0.314637483	1.354309166	0.574555404	0.355677155	0.424076607	0.331053352	0.18878249	0.259917921	0.410396717
CASENT_0299225		retusispinosus	852	418	792	748	238	655	190	550	530	200	315	200	265	1085	420	260	340	240	132	228	340	210	retusispinosus-CASENT_0299225	-18.76131	48.36437		800	0.490610329	1.075757576	1.139037433	0.2975	0.81875	0.2375	0.6875	0.6625	0.25	0.39375	0.25	0.33125	1.35625	0.525	0.325	0.425	0.3	0.165	0.285	0.425
CASENT_0299259		retusispinosus	860	428	770	712	230	652	192	550	530	185	302	190	260	1060	425	275	330	248	152	210	350	205	retusispinosus-CASENT_0299259	-18.76131	48.36437		786	0.497674419	1.116883117	1.207865169	0.292620865	0.829516539	0.244274809	0.699745547	0.674300254	0.235368957	0.384223919	0.24173028	0.330788804	1.348600509	0.540712468	0.349872774	0.419847328	0.315521628	0.193384224	0.267175573	0.445292621
CASENT_0300280		retusispinosus	890	428	805	750	248	692	192	552	540	215	340	212	270	1130	452	300	350	272	168	228	362	215	retusispinosus-CASENT_0300280	-18.77898	48.36375		820	0.480898876	1.105590062	1.186666667	0.302439024	0.843902439	0.234146341	0.673170732	0.658536585	0.262195122	0.414634146	0.258536585	0.329268293	1.37804878	0.551219512	0.365853659	0.426829268	0.331707317	0.204878049	0.27804878	0.441463415
CASENT_0300324		retusispinosus	892	438	820	765	242	695	192	550	542	208	330	208	275	1120	440	290	340	260	160	222	380	212	retusispinosus-CASENT_0300324	-18.76087	48.37128		828.5	0.49103139	1.087804878	1.166013072	0.292094146	0.838865419	0.231744116	0.663850332	0.654194327	0.251056126	0.398310199	0.251056126	0.331925166	1.351840676	0.531080266	0.350030175	0.410380205	0.313820157	0.193120097	0.267954134	0.458660229
CASENT_0121890		rugosus	850	400	728	685	222	632	178	482	500	182	260	170	188	1062	385	260	320	240	142	220	212	180	rugosus-CASENT_0121890	-24.7585	46.85367		767.5	0.470588235	1.167582418	1.240875912	0.289250814	0.823452769	0.231921824	0.628013029	0.651465798	0.23713355	0.338762215	0.221498371	0.24495114	1.383713355	0.501628664	0.338762215	0.416938111	0.312703583	0.185016287	0.286644951	0.276221498
CASENT_0121931		rugosus	800	375	698	652	218	595	160	440	460	162	232	142	162	965	360	240	300	212	122	200	192	170	rugosus-CASENT_0121931	-24.7585	46.85367		726	0.46875	1.146131805	1.226993865	0.300275482	0.819559229	0.220385675	0.606060606	0.633608815	0.223140496	0.319559229	0.195592287	0.223140496	1.329201102	0.495867769	0.330578512	0.41322314	0.292011019	0.168044077	0.275482094	0.26446281
CASENT_0121955		rugosus	768	355	652	602	190	575	158	412	420	148	218	130	155	920	340	230	280	200	118	170	188	152	rugosus-CASENT_0121955	-24.7585	46.85367		685	0.462239583	1.17791411	1.275747508	0.277372263	0.839416058	0.230656934	0.601459854	0.613138686	0.216058394	0.318248175	0.189781022	0.226277372	1.343065693	0.496350365	0.335766423	0.408759124	0.291970803	0.172262774	0.248175182	0.274452555
CASENT_0121967		rugosus	810	385	690	640	205	592	170	460	460	170	240	150	178	1000	360	232	300	218	125	212	190	180	rugosus-CASENT_0121967	-24.7585	46.85367		725	0.475308642	1.173913043	1.265625	0.282758621	0.816551724	0.234482759	0.634482759	0.634482759	0.234482759	0.331034483	0.206896552	0.245517241	1.379310345	0.496551724	0.32	0.413793103	0.300689655	0.172413793	0.292413793	0.262068966
CASENT_0122544		rugosus	770	355	658	610	200	578	160	445	440	150	238	140	165	940	350	230	298	202	118	198	208	162	rugosus-CASENT_0122544	-24.7585	46.85367		690	0.461038961	1.170212766	1.262295082	0.289855072	0.837681159	0.231884058	0.644927536	0.637681159	0.217391304	0.344927536	0.202898551	0.239130435	1.362318841	0.507246377	0.333333333	0.431884058	0.292753623	0.171014493	0.286956522	0.301449275
CASENT_0122626		rugosus	760	350	650	602	200	580	160	410	412	152	230	138	130	900	330	220	280	202	112	200	172	160	rugosus-CASENT_0122626	-24.569	47.204		681	0.460526316	1.169230769	1.262458472	0.293685756	0.851688693	0.234948605	0.6020558	0.604992658	0.223201175	0.33773862	0.202643172	0.190895742	1.321585903	0.484581498	0.323054332	0.411160059	0.296622614	0.164464023	0.293685756	0.25256975
CASENT_0136779		rugosus	822	390	715	660	210	600	168	460	470	178	242	170	195	990	390	250	300	218	132	190	220	180	rugosus-CASENT_0136779	-17.91801	49.20074		741	0.474452555	1.14965035	1.245454545	0.28340081	0.809716599	0.226720648	0.620782726	0.634278003	0.240215924	0.326585695	0.229419703	0.263157895	1.336032389	0.526315789	0.337381916	0.4048583	0.294197031	0.178137652	0.256410256	0.296896086
CASENT_0161431		rugosus	835	400	745	700	218	602	178	495	490	190	255	175	230	1010	410	272	305	220	128	198	240	185	rugosus-CASENT_0161431	-16.81209	49.29216		767.5	0.479041916	1.120805369	1.192857143	0.284039088	0.784364821	0.231921824	0.64495114	0.638436482	0.247557003	0.332247557	0.228013029	0.299674267	1.315960912	0.534201954	0.354397394	0.397394137	0.286644951	0.166775244	0.257980456	0.312703583
CASENT_0161443		rugosus	825	390	720	670	220	602	175	480	490	178	258	172	220	1050	385	250	300	218	128	198	230	172	rugosus-CASENT_0161443	-16.81209	49.29216		747.5	0.472727273	1.145833333	1.231343284	0.294314381	0.805351171	0.234113712	0.642140468	0.655518395	0.23812709	0.345150502	0.230100334	0.294314381	1.404682274	0.515050167	0.334448161	0.401337793	0.291638796	0.171237458	0.264882943	0.307692308
CASENT_0161444		rugosus	832	402	748	700	220	602	168	520	520	190	262	180	225	1030	400	260	310	230	135	200	230	185	rugosus-CASENT_0161444	-16.81209	49.29216		766	0.483173077	1.112299465	1.188571429	0.287206266	0.785900783	0.219321149	0.678851175	0.678851175	0.248041775	0.342036554	0.234986945	0.293733681	1.34464752	0.522193211	0.339425587	0.404699739	0.300261097	0.176240209	0.261096606	0.300261097
CASENT_0161505		rugosus	780	372	692	640	202	580	160	470	470	170	222	160	185	955	360	240	295	210	122	170	205	152	rugosus-CASENT_0161505	-16.77274	49.26551		710	0.476923077	1.12716763	1.21875	0.284507042	0.816901408	0.225352113	0.661971831	0.661971831	0.23943662	0.312676056	0.225352113	0.26056338	1.345070423	0.507042254	0.338028169	0.415492958	0.295774648	0.171830986	0.23943662	0.288732394
CASENT_0161840		rugosus	755	340	655	620	198	552	160	425	450	150	230	135	165	890	335	225	270	195	112	178	200	160	rugosus-CASENT_0161840	-16.7755	49.26427		687.5	0.450331126	1.152671756	1.217741935	0.288	0.802909091	0.232727273	0.618181818	0.654545455	0.218181818	0.334545455	0.196363636	0.24	1.294545455	0.487272727	0.327272727	0.392727273	0.283636364	0.162909091	0.258909091	0.290909091
CASENT_0161903		rugosus	860	410	742	702	230	612	180	510	520	195	265	200	225	1040	410	270	320	235	138	202	225	170	rugosus-CASENT_0161903	-16.8162	49.29202		781	0.476744186	1.15902965	1.225071225	0.294494238	0.783610755	0.230473752	0.653008963	0.66581306	0.249679898	0.339308579	0.256081946	0.28809219	1.33162612	0.52496799	0.345710627	0.409731114	0.300896287	0.176696543	0.258642766	0.28809219
CASENT_0161904		rugosus	840	402	730	678	218	620	170	490	500	198	268	182	202	1025	400	282	305	222	130	200	238	190	rugosus-CASENT_0161904	-16.8162	49.29202		759	0.478571429	1.150684932	1.238938053	0.287220026	0.816864295	0.22397892	0.645586298	0.658761528	0.260869565	0.353096179	0.239789196	0.266139657	1.350461133	0.527009223	0.371541502	0.401844532	0.292490119	0.171277997	0.263504611	0.313570487
CASENT_0162134		rugosus	852	420	748	708	228	620	172	510	520	198	270	170	230	1045	415	272	315	232	140	198	230	185	rugosus-CASENT_0162134	-16.7633	49.26692		780	0.492957746	1.139037433	1.203389831	0.292307692	0.794871795	0.220512821	0.653846154	0.666666667	0.253846154	0.346153846	0.217948718	0.294871795	1.33974359	0.532051282	0.348717949	0.403846154	0.297435897	0.179487179	0.253846154	0.294871795
CASENT_0162715		rugosus	852	420	740	695	220	620	175	520	530	215	275	188	240	1040	405	260	310	238	135	205	230	192	rugosus-CASENT_0162715	-16.76912	49.26704		773.5	0.492957746	1.151351351	1.225899281	0.284421461	0.80155139	0.226244344	0.672268908	0.685197156	0.277957337	0.355526826	0.243051067	0.310277957	1.344537815	0.523594053	0.336134454	0.400775695	0.307692308	0.174531351	0.265029089	0.297349709
CASENT_0162759		rugosus	822	395	728	680	218	590	170	510	520	180	255	160	205	1020	385	270	312	230	140	190	225	175	rugosus-CASENT_0162759	-16.76912	49.26704		751	0.48053528	1.129120879	1.208823529	0.290279627	0.785619174	0.226364847	0.679094541	0.69241012	0.239680426	0.33954727	0.213049268	0.272969374	1.358189081	0.5126498	0.359520639	0.415446072	0.306258322	0.186418109	0.252996005	0.299600533
CASENT_0162832		rugosus	800	380	700	640	202	575	160	480	470	175	240	168	200	970	380	260	300	215	130	180	200	170	rugosus-CASENT_0162832	-16.76912	49.26704		720	0.475	1.142857143	1.25	0.280555556	0.798611111	0.222222222	0.666666667	0.652777778	0.243055556	0.333333333	0.233333333	0.277777778	1.347222222	0.527777778	0.361111111	0.416666667	0.298611111	0.180555556	0.25	0.277777778
CASENT_0163026		rugosus	840	402	720	672	218	600	175	492	502	195	268	185	215	1010	398	265	300	225	132	195	220	178	rugosus-CASENT_0163026	-16.80561	49.29507		756	0.478571429	1.166666667	1.25	0.288359788	0.793650794	0.231481481	0.650793651	0.664021164	0.257936508	0.354497354	0.244708995	0.284391534	1.335978836	0.526455026	0.350529101	0.396825397	0.297619048	0.174603175	0.257936508	0.291005291
CASENT_0374465_HT	CASENT_0374465_HT	rugosus	820	395	692	650	210	585	162	468	480	170	235	160	195	990	380	260	295	215	128	208	210	180	rugosus-CASENT_0374465_HT	-15.33058	50.30279		735	0.481707317	1.184971098	1.261538462	0.285714286	0.795918367	0.220408163	0.636734694	0.653061224	0.231292517	0.319727891	0.217687075	0.265306122	1.346938776	0.517006803	0.353741497	0.401360544	0.292517007	0.17414966	0.282993197	0.285714286
CASENT_0377059_PT	CASENT_0374465_HT	rugosus	790	370	680	635	208	582	160	455	465	162	222	150	182	960	370	248	290	202	115	190	205	165	rugosus-CASENT_0377059_PT	-15.3014	50.22776		712.5	0.46835443	1.161764706	1.244094488	0.291929825	0.816842105	0.224561404	0.638596491	0.652631579	0.227368421	0.311578947	0.210526316	0.255438596	1.347368421	0.519298246	0.348070175	0.407017544	0.283508772	0.161403509	0.266666667	0.287719298
CASENT_0393138		rugosus	832	380	705	675	212	612	172	460	465	165	255	165	190	1005	365	252	305	225	132	218	215	178	rugosus-CASENT_0393138	-24.74969	46.84949		753.5	0.456730769	1.180141844	1.232592593	0.281353683	0.812209688	0.228268082	0.610484406	0.617120106	0.218978102	0.338420703	0.218978102	0.252156603	1.333775713	0.484406105	0.334439283	0.404777704	0.298606503	0.175182482	0.289316523	0.285335103
CASENT_0393143		rugosus	792	360	665	620	210	592	162	442	445	160	248	140	180	960	350	230	300	225	125	198	192	165	rugosus-CASENT_0393143	-24.74969	46.84949		706	0.454545455	1.190977444	1.277419355	0.297450425	0.838526912	0.229461756	0.626062323	0.630311615	0.226628895	0.351274788	0.198300283	0.254957507	1.359773371	0.495750708	0.325779037	0.424929178	0.318696884	0.177053824	0.280453258	0.271954674
CASENT_0723313		rugosus	720	338	628	580	195	548	152	398	398	130	200	118	145	870	330	210	268	188	108	185	172	142	rugosus-CASENT_0723313	-24.74969	46.84949		650	0.469444444	1.146496815	1.24137931	0.3	0.843076923	0.233846154	0.612307692	0.612307692	0.2	0.307692308	0.181538462	0.223076923	1.338461538	0.507692308	0.323076923	0.412307692	0.289230769	0.166153846	0.284615385	0.264615385
CASENT_0127632		sikorai	820	370	822	728	240	640	162	540	520	238	300	212	230	1070	390	255	350	268	150	222	215	195	sikorai-CASENT_0127632	-20.775	47.16833		774	0.451219512	0.99756691	1.126373626	0.310077519	0.826873385	0.209302326	0.697674419	0.671834625	0.30749354	0.387596899	0.273901809	0.297157623	1.382428941	0.503875969	0.329457364	0.452196382	0.34625323	0.19379845	0.286821705	0.277777778
CASENT_0141272		sikorai	888	402	850	770	248	670	185	570	570	235	300	178	230	1120	425	290	350	250	140	228	210	190	sikorai-CASENT_0141272	-20.78493	47.17328		829	0.452702703	1.044705882	1.153246753	0.299155609	0.808202654	0.223160434	0.687575392	0.687575392	0.283474065	0.361881785	0.214716526	0.277442702	1.351025332	0.512665862	0.349819059	0.422195416	0.301568154	0.168878166	0.275030157	0.25331725
CASENT_0141280		sikorai	890	420	860	762	258	680	172	570	535	240	312	225	240	1125	420	280	360	280	162	230	200	200	sikorai-CASENT_0141280	-20.775	47.18362		826	0.471910112	1.034883721	1.167979003	0.312348668	0.823244552	0.208232446	0.690072639	0.647699758	0.290556901	0.377723971	0.272397094	0.290556901	1.361985472	0.508474576	0.338983051	0.435835351	0.338983051	0.196125908	0.278450363	0.242130751
CASENT_0141282		sikorai	920	420	875	778	260	720	185	560	550	230	302	202	230	1140	440	310	355	260	140	225	230	200	sikorai-CASENT_0141282	-20.775	47.18362		849	0.456521739	1.051428571	1.18251928	0.306242638	0.848056537	0.217903416	0.659599529	0.647820966	0.270906949	0.355712603	0.237926973	0.270906949	1.342756184	0.518256773	0.365135453	0.418138987	0.306242638	0.164899882	0.265017668	0.270906949
CASENT_0141288		sikorai	930	435	885	790	268	705	178	580	550	255	325	225	220	1180	440	305	375	282	162	240	190	210	sikorai-CASENT_0141288	-20.775	47.18362		860	0.467741935	1.050847458	1.17721519	0.311627907	0.819767442	0.206976744	0.674418605	0.639534884	0.296511628	0.377906977	0.261627907	0.255813953	1.372093023	0.511627907	0.354651163	0.436046512	0.327906977	0.188372093	0.279069767	0.220930233
CASENT_0141294		sikorai	880	410	832	740	245	668	175	530	515	215	298	210	225	1100	410	282	348	250	135	220	210	190	sikorai-CASENT_0141294	-20.775	47.18362		810	0.465909091	1.057692308	1.189189189	0.302469136	0.824691358	0.216049383	0.654320988	0.635802469	0.265432099	0.367901235	0.259259259	0.277777778	1.358024691	0.50617284	0.348148148	0.42962963	0.308641975	0.166666667	0.271604938	0.259259259
CASENT_0147052		sikorai	880	440	870	770	240	662	170	550	535	218	300	205	245	1100	420	290	350	255	150	228	210	200	sikorai-CASENT_0147052	-23.4635	46.4631		825	0.5	1.011494253	1.142857143	0.290909091	0.802424242	0.206060606	0.666666667	0.648484848	0.264242424	0.363636364	0.248484848	0.296969697	1.333333333	0.509090909	0.351515152	0.424242424	0.309090909	0.181818182	0.276363636	0.254545455
CASENT_0147062		sikorai	940	470	900	810	250	700	182	585	570	238	330	230	265	1180	460	320	370	260	150	240	232	218	sikorai-CASENT_0147062	-23.4635	46.4631		875	0.5	1.044444444	1.160493827	0.285714286	0.8	0.208	0.668571429	0.651428571	0.272	0.377142857	0.262857143	0.302857143	1.348571429	0.525714286	0.365714286	0.422857143	0.297142857	0.171428571	0.274285714	0.265142857
CASENT_0147073		sikorai	805	390	790	690	215	640	160	490	480	190	265	180	215	1000	400	270	320	228	130	205	202	180	sikorai-CASENT_0147073	-23.4635	46.4631		747.5	0.48447205	1.018987342	1.166666667	0.287625418	0.856187291	0.214046823	0.655518395	0.642140468	0.254180602	0.35451505	0.240802676	0.287625418	1.337792642	0.535117057	0.361204013	0.428093645	0.305016722	0.173913043	0.274247492	0.270234114
CASENT_0148702		sikorai	895	450	880	780	250	690	180	570	560	210	310	200	250	1105	450	300	350	240	145	220	215	205	sikorai-CASENT_0148702	-23.4635	46.4631		837.5	0.502793296	1.017045455	1.147435897	0.298507463	0.823880597	0.214925373	0.680597015	0.668656716	0.250746269	0.370149254	0.23880597	0.298507463	1.319402985	0.537313433	0.358208955	0.417910448	0.286567164	0.173134328	0.262686567	0.256716418
CASENT_0148876		sikorai	850	420	825	730	230	652	170	550	535	218	300	190	230	1050	410	275	332	250	140	222	200	195	sikorai-CASENT_0148876	-23.463	46.47057		790	0.494117647	1.03030303	1.164383562	0.291139241	0.825316456	0.215189873	0.696202532	0.67721519	0.275949367	0.379746835	0.240506329	0.291139241	1.329113924	0.518987342	0.348101266	0.420253165	0.316455696	0.17721519	0.281012658	0.253164557
CASENT_0148886		sikorai	930	470	900	800	255	675	180	590	580	222	305	220	240	1160	450	310	350	252	150	240	230	215	sikorai-CASENT_0148886	-23.4502	46.45658		865	0.505376344	1.033333333	1.1625	0.294797688	0.780346821	0.208092486	0.682080925	0.670520231	0.256647399	0.352601156	0.25433526	0.277456647	1.341040462	0.520231214	0.358381503	0.404624277	0.29132948	0.173410405	0.277456647	0.265895954
CASENT_0148992		sikorai	960	485	922	820	260	712	182	610	595	252	330	245	270	1210	470	340	375	290	160	240	252	240	sikorai-CASENT_0148992	-23.4635	46.4631		890	0.505208333	1.041214751	1.170731707	0.292134831	0.8	0.204494382	0.685393258	0.668539326	0.283146067	0.370786517	0.275280899	0.303370787	1.359550562	0.528089888	0.382022472	0.421348315	0.325842697	0.179775281	0.269662921	0.283146067
CASENT_0148999		sikorai	920	460	898	802	250	712	178	585	575	230	318	212	270	1170	460	320	355	272	165	232	250	210	sikorai-CASENT_0148999	-23.4635	46.4631		861	0.5	1.024498886	1.14713217	0.290360046	0.826945412	0.206736353	0.679442509	0.667828107	0.267131243	0.369337979	0.246225319	0.31358885	1.358885017	0.534262485	0.371660859	0.412311266	0.315911731	0.191637631	0.269454123	0.290360046
CASENT_0149973		sikorai	875	440	840	750	232	662	168	550	550	220	298	210	235	1110	425	290	340	260	150	222	220	200	sikorai-CASENT_0149973	-23.463	46.47057		812.5	0.502857143	1.041666667	1.166666667	0.285538462	0.814769231	0.206769231	0.676923077	0.676923077	0.270769231	0.366769231	0.258461538	0.289230769	1.366153846	0.523076923	0.356923077	0.418461538	0.32	0.184615385	0.273230769	0.270769231
CASENT_0150541		sikorai	828	410	818	728	230	655	162	510	510	200	282	198	228	1030	405	275	338	248	140	215	202	200	sikorai-CASENT_0150541	-23.4635	46.4631		778	0.495169082	1.012224939	1.137362637	0.29562982	0.841902314	0.208226221	0.655526992	0.655526992	0.257069409	0.362467866	0.254498715	0.293059126	1.323907455	0.520565553	0.353470437	0.434447301	0.318766067	0.179948586	0.276349614	0.259640103
CASENT_0374216		sikorai	900	452	850	760	250	680	175	570	560	240	320	220	270	1050	430	310	340	252	148	230	220	210	sikorai-CASENT_0374216	-18.92207	47.74157		830	0.502222222	1.058823529	1.184210526	0.301204819	0.819277108	0.210843373	0.686746988	0.674698795	0.289156627	0.385542169	0.265060241	0.325301205	1.265060241	0.518072289	0.373493976	0.409638554	0.303614458	0.178313253	0.277108434	0.265060241
CASENT_0374217		sikorai	835	420	788	700	225	635	155	520	530	250	300	220	250	1040	410	280	325	242	130	215	200	180	sikorai-CASENT_0374217	-18.92207	47.74157		767.5	0.502994012	1.05964467	1.192857143	0.293159609	0.827361564	0.201954397	0.67752443	0.690553746	0.325732899	0.390879479	0.286644951	0.325732899	1.35504886	0.534201954	0.364820847	0.423452769	0.315309446	0.169381107	0.280130293	0.260586319
CASENT_0486646		sikorai	852	402	790	702	218	670	170	525	528	198	280	180	220	1050	400	300	325	230	135	210	215	190	sikorai-CASENT_0486646	-20.59333	46.56333		777	0.471830986	1.078481013	1.213675214	0.280566281	0.862290862	0.218790219	0.675675676	0.67953668	0.254826255	0.36036036	0.231660232	0.283140283	1.351351351	0.514800515	0.386100386	0.418275418	0.296010296	0.173745174	0.27027027	0.276705277
CASENT_0486647		sikorai	885	412	820	722	230	680	180	530	530	200	302	190	235	1105	420	295	350	230	122	212	210	190	sikorai-CASENT_0486647	-20.59333	46.56333		803.5	0.465536723	1.079268293	1.225761773	0.286247666	0.846297449	0.224019913	0.659614188	0.659614188	0.248911014	0.375855632	0.236465464	0.292470442	1.375233354	0.52271313	0.367143746	0.435594275	0.286247666	0.151835719	0.263845675	0.261356565
CASENT_0486647		sikorai	850	430	810	730	228	660	165	530	525	180	290	180	220	1045	400	290	330	220	120	212	212	180	sikorai-CASENT_0486647	-20.59333	46.56333		790	0.505882353	1.049382716	1.164383562	0.288607595	0.835443038	0.208860759	0.670886076	0.664556962	0.227848101	0.367088608	0.227848101	0.278481013	1.32278481	0.506329114	0.367088608	0.417721519	0.278481013	0.151898734	0.26835443	0.26835443
CASENT_0486647		sikorai	870	412	818	735	222	675	180	530	528	205	300	178	235	1090	400	282	330	242	130	215	210	195	sikorai-CASENT_0486647	-20.59333	46.56333		802.5	0.473563218	1.063569682	1.183673469	0.276635514	0.841121495	0.224299065	0.660436137	0.657943925	0.255451713	0.373831776	0.221806854	0.292834891	1.358255452	0.498442368	0.351401869	0.411214953	0.301557632	0.161993769	0.267912773	0.261682243
CASENT_0486674		sikorai	920	440	875	780	245	720	185	590	580	248	325	240	290	1200	455	330	370	272	155	235	235	200	sikorai-CASENT_0486674	-20.59333	46.56333		850	0.47826087	1.051428571	1.179487179	0.288235294	0.847058824	0.217647059	0.694117647	0.682352941	0.291764706	0.382352941	0.282352941	0.341176471	1.411764706	0.535294118	0.388235294	0.435294118	0.32	0.182352941	0.276470588	0.276470588
CASENT_0486674		sikorai	940	465	880	785	252	710	175	585	590	248	325	238	280	1185	450	310	365	272	155	242	260	205	sikorai-CASENT_0486674	-20.59333	46.56333		862.5	0.494680851	1.068181818	1.197452229	0.292173913	0.823188406	0.202898551	0.67826087	0.684057971	0.287536232	0.376811594	0.275942029	0.324637681	1.373913043	0.52173913	0.35942029	0.423188406	0.315362319	0.179710145	0.28057971	0.301449275
CASENT_0486675		sikorai	870	420	850	752	238	695	180	542	530	198	300	202	250	1120	410	310	340	240	130	220	222	192	sikorai-CASENT_0486675	-20.59333	46.56333		811	0.482758621	1.023529412	1.156914894	0.293464858	0.856966708	0.221948212	0.668310727	0.65351418	0.244143033	0.369913687	0.249075216	0.308261406	1.381011097	0.505548705	0.382244143	0.419235512	0.295930949	0.160295931	0.271270037	0.273736128
CASENT_0486675		sikorai	912	450	882	788	258	712	175	590	570	230	330	228	290	1180	440	320	370	265	140	230	250	200	sikorai-CASENT_0486675	-20.59333	46.56333		850	0.493421053	1.034013605	1.157360406	0.303529412	0.837647059	0.205882353	0.694117647	0.670588235	0.270588235	0.388235294	0.268235294	0.341176471	1.388235294	0.517647059	0.376470588	0.435294118	0.311764706	0.164705882	0.270588235	0.294117647
CASENT_0486675		sikorai	870	428	830	738	232	685	162	540	540	202	280	200	260	1100	415	285	340	250	138	210	222	180	sikorai-CASENT_0486675	-20.59333	46.56333		804	0.491954023	1.048192771	1.178861789	0.288557214	0.85199005	0.201492537	0.671641791	0.671641791	0.251243781	0.348258706	0.248756219	0.323383085	1.368159204	0.516169154	0.354477612	0.422885572	0.310945274	0.171641791	0.26119403	0.276119403
CASENT_0490511		sikorai	870	432	825	728	230	662	168	525	515	200	290	195	235	1060	400	290	335	230	140	210	210	180	sikorai-CASENT_0490511	-20.59333	46.56333		799	0.496551724	1.054545455	1.195054945	0.287859825	0.82853567	0.210262829	0.657071339	0.644555695	0.250312891	0.362953692	0.244055069	0.294117647	1.326658323	0.500625782	0.362953692	0.419274093	0.287859825	0.175219024	0.262828536	0.262828536
CASENT_0490548		sikorai	882	440	870	780	238	680	180	550	560	210	300	220	250	1110	415	295	350	252	150	218	230	182	sikorai-CASENT_0490548	-20.59333	46.56333		831	0.498866213	1.013793103	1.130769231	0.286401925	0.818291215	0.216606498	0.661853189	0.673886883	0.252707581	0.36101083	0.264741276	0.300842359	1.335740072	0.499398315	0.354993983	0.421179302	0.303249097	0.180505415	0.262334537	0.27677497
CASENT_0490549		sikorai	865	420	832	740	225	655	170	540	530	220	300	210	245	1065	420	280	350	250	150	212	230	182	sikorai-CASENT_0490549	-20.59333	46.56333		802.5	0.485549133	1.039663462	1.168918919	0.280373832	0.816199377	0.211838006	0.672897196	0.660436137	0.274143302	0.373831776	0.261682243	0.30529595	1.327102804	0.523364486	0.348909657	0.436137072	0.31152648	0.186915888	0.264174455	0.286604361
CASENT_0490569		sikorai	912	452	878	790	242	700	185	590	580	240	315	212	260	1180	450	310	360	255	150	232	230	210	sikorai-CASENT_0490569	-20.59333	46.56333		851	0.495614035	1.038724374	1.15443038	0.284371328	0.822561692	0.217391304	0.693301998	0.681551116	0.282021152	0.370152761	0.249118684	0.305522914	1.386603995	0.528789659	0.364277321	0.423031727	0.299647474	0.17626322	0.272620447	0.27027027
CASENT_0490569		sikorai	920	470	875	795	240	710	182	585	580	230	312	210	250	1190	450	330	360	250	142	225	230	202	sikorai-CASENT_0490569	-20.59333	46.56333		857.5	0.510869565	1.051428571	1.157232704	0.279883382	0.827988338	0.212244898	0.682215743	0.67638484	0.268221574	0.363848397	0.244897959	0.29154519	1.387755102	0.524781341	0.38483965	0.419825073	0.29154519	0.165597668	0.262390671	0.268221574
CASENT_0490569		sikorai	910	450	885	790	242	690	172	590	575	235	330	215	270	1145	450	312	360	250	140	235	240	198	sikorai-CASENT_0490569	-20.59333	46.56333		850	0.494505495	1.028248588	1.151898734	0.284705882	0.811764706	0.202352941	0.694117647	0.676470588	0.276470588	0.388235294	0.252941176	0.317647059	1.347058824	0.529411765	0.367058824	0.423529412	0.294117647	0.164705882	0.276470588	0.282352941
CASENT_0490592		sikorai	880	420	850	750	235	690	165	535	535	218	295	210	250	1080	400	280	330	230	130	202	212	172	sikorai-CASENT_0490592	-20.59333	46.56333		815	0.477272727	1.035294118	1.173333333	0.288343558	0.846625767	0.202453988	0.656441718	0.656441718	0.267484663	0.36196319	0.257668712	0.306748466	1.325153374	0.490797546	0.343558282	0.404907975	0.282208589	0.159509202	0.247852761	0.260122699
CASENT_0490592		sikorai	882	440	832	750	225	670	170	550	540	205	292	200	235	1090	400	290	340	242	138	220	230	182	sikorai-CASENT_0490592	-20.59333	46.56333		816	0.498866213	1.060096154	1.176	0.275735294	0.821078431	0.208333333	0.674019608	0.661764706	0.25122549	0.357843137	0.245098039	0.287990196	1.335784314	0.490196078	0.355392157	0.416666667	0.296568627	0.169117647	0.269607843	0.281862745
CASENT_0490626		sikorai	840	410	810	720	220	650	172	520	520	200	280	198	230	1050	390	280	330	220	122	215	220	180	sikorai-CASENT_0490626	-20.59333	46.56333		780	0.488095238	1.037037037	1.166666667	0.282051282	0.833333333	0.220512821	0.666666667	0.666666667	0.256410256	0.358974359	0.253846154	0.294871795	1.346153846	0.5	0.358974359	0.423076923	0.282051282	0.156410256	0.275641026	0.282051282
CASENT_0003878		striatus	850	375	800	720	228	630	182	520	510	180	280	160	150	1080	405	260	335	238	130	200	180	198	striatus-CASENT_0003878	-24.76389	46.75167		785	0.441176471	1.0625	1.180555556	0.29044586	0.802547771	0.231847134	0.662420382	0.649681529	0.229299363	0.356687898	0.203821656	0.191082803	1.375796178	0.515923567	0.331210191	0.426751592	0.303184713	0.165605096	0.25477707	0.229299363
CASENT_0119421		striatus	840	380	795	710	228	630	180	515	515	180	272	170	175	1070	405	270	325	225	140	205	170	182	striatus-CASENT_0119421	-23.83517	46.96367		775	0.452380952	1.056603774	1.183098592	0.294193548	0.812903226	0.232258065	0.664516129	0.664516129	0.232258065	0.350967742	0.219354839	0.225806452	1.380645161	0.522580645	0.348387097	0.419354839	0.290322581	0.180645161	0.264516129	0.219354839
CASENT_0393116_PT		striatus	920	430	880	805	250	690	180	580	570	202	312	215	222	1190	440	275	340	260	158	242	210	202	striatus-CASENT_0393116_PT	-24.13894	47.06804		862.5	0.467391304	1.045454545	1.142857143	0.289855072	0.8	0.208695652	0.672463768	0.660869565	0.234202899	0.36173913	0.249275362	0.257391304	1.379710145	0.510144928	0.31884058	0.394202899	0.301449275	0.183188406	0.28057971	0.243478261
CASENT_0393117_PT		striatus	910	412	865	790	240	670	182	560	560	210	300	212	210	1160	430	280	360	260	132	260	205	202	striatus-CASENT_0393117_PT	-24.13894	47.06804		850	0.452747253	1.052023121	1.151898734	0.282352941	0.788235294	0.214117647	0.658823529	0.658823529	0.247058824	0.352941176	0.249411765	0.247058824	1.364705882	0.505882353	0.329411765	0.423529412	0.305882353	0.155294118	0.305882353	0.241176471
CASENT_0393118_PT		striatus	918	430	878	800	242	680	182	580	578	205	310	218	218	1190	442	300	360	268	145	265	215	202	striatus-CASENT_0393118_PT	-24.13894	47.06804		859	0.468409586	1.045558087	1.1475	0.281722934	0.791618161	0.211874272	0.675203725	0.672875437	0.238649593	0.36088475	0.253783469	0.253783469	1.385331781	0.514551804	0.349243306	0.419091967	0.311990687	0.168800931	0.308498254	0.250291036
CASENT_0393119_PT		striatus	930	430	888	810	255	685	188	580	565	220	318	212	212	1200	438	300	365	262	142	250	210	210	striatus-CASENT_0393119_PT	-24.13894	47.06804		870	0.462365591	1.047297297	1.148148148	0.293103448	0.787356322	0.216091954	0.666666667	0.649425287	0.252873563	0.365517241	0.243678161	0.243678161	1.379310345	0.503448276	0.344827586	0.41954023	0.301149425	0.163218391	0.287356322	0.24137931
CASENT_0393120_PT		striatus	938	438	918	840	255	702	190	600	605	220	325	222	228	1220	450	310	370	270	160	270	215	220	striatus-CASENT_0393120_PT	-24.13894	47.06804		889	0.466950959	1.021786492	1.116666667	0.286839145	0.789651294	0.213723285	0.674915636	0.680539933	0.247469066	0.365579303	0.249718785	0.256467942	1.372328459	0.506186727	0.348706412	0.416197975	0.303712036	0.179977503	0.303712036	0.241844769
CASENT_0393121_HT		striatus	928	420	902	820	252	695	192	600	600	220	322	220	222	1215	440	310	360	270	158	275	215	208	striatus-CASENT_0393121_HT	-24.13894	47.06804		874	0.452586207	1.028824834	1.131707317	0.288329519	0.795194508	0.219679634	0.686498856	0.686498856	0.251716247	0.368421053	0.251716247	0.254004577	1.390160183	0.503432494	0.354691076	0.411899314	0.308924485	0.180778032	0.314645309	0.245995423
CASENT_0447218		striatus	880	415	820	738	230	630	180	550	540	205	302	210	215	1120	430	260	335	250	145	220	210	200	striatus-CASENT_0447218	-24.76389	46.75167		809	0.471590909	1.073170732	1.192411924	0.284301607	0.778739184	0.22249691	0.679851669	0.667490729	0.253399258	0.373300371	0.259579728	0.265760198	1.384425216	0.531520396	0.321384425	0.414091471	0.309023486	0.179233622	0.271940667	0.259579728
CASENT_0067213		tamatavensis	712	310	648	620	215	522	162	455	482	150	232	150	185	920	345	225	280	200	118	170	255	160	tamatavensis-CASENT_0067213	-16.455	49.7875		666	0.435393258	1.098765432	1.148387097	0.322822823	0.783783784	0.243243243	0.683183183	0.723723724	0.225225225	0.348348348	0.225225225	0.277777778	1.381381381	0.518018018	0.337837838	0.42042042	0.3003003	0.177177177	0.255255255	0.382882883
CASENT_0077088		tamatavensis	785	350	700	665	238	572	182	500	530	180	262	182	235	1025	410	280	320	222	135	190	280	182	tamatavensis-CASENT_0077088	-14.43667	49.775		725	0.445859873	1.121428571	1.180451128	0.328275862	0.788965517	0.251034483	0.689655172	0.731034483	0.248275862	0.36137931	0.251034483	0.324137931	1.413793103	0.565517241	0.386206897	0.44137931	0.306206897	0.186206897	0.262068966	0.386206897
CASENT_0077088		tamatavensis	805	355	712	682	248	585	190	510	530	200	282	210	260	1065	420	290	320	232	135	200	300	190	tamatavensis-CASENT_0077088	-14.43667	49.775		743.5	0.440993789	1.130617978	1.180351906	0.333557498	0.786819099	0.255548083	0.685944855	0.712844654	0.268997983	0.379287155	0.282447882	0.349697377	1.432414257	0.564895763	0.390047075	0.430396772	0.31203766	0.181573638	0.268997983	0.403496974
CASENT_0077089		tamatavensis	800	355	705	680	240	582	185	500	525	180	285	190	250	1050	400	280	310	230	135	200	290	185	tamatavensis-CASENT_0077089	-14.43667	49.775		740	0.44375	1.134751773	1.176470588	0.324324324	0.786486486	0.25	0.675675676	0.709459459	0.243243243	0.385135135	0.256756757	0.337837838	1.418918919	0.540540541	0.378378378	0.418918919	0.310810811	0.182432432	0.27027027	0.391891892
CASENT_0077089		tamatavensis	780	340	690	660	238	580	180	500	510	180	262	180	240	1030	395	280	305	225	130	195	290	180	tamatavensis-CASENT_0077089	-14.43667	49.775		720	0.435897436	1.130434783	1.181818182	0.330555556	0.805555556	0.25	0.694444444	0.708333333	0.25	0.363888889	0.25	0.333333333	1.430555556	0.548611111	0.388888889	0.423611111	0.3125	0.180555556	0.270833333	0.402777778
CASENT_0077262		tamatavensis	760	340	678	650	228	552	182	500	520	172	260	180	220	995	390	275	300	212	125	190	280	175	tamatavensis-CASENT_0077262	-14.43667	49.775		705	0.447368421	1.120943953	1.169230769	0.323404255	0.782978723	0.258156028	0.709219858	0.737588652	0.243971631	0.368794326	0.255319149	0.312056738	1.411347518	0.553191489	0.390070922	0.425531915	0.30070922	0.177304965	0.269503546	0.397163121
CASENT_0077262		tamatavensis	770	335	682	665	232	560	180	500	515	170	255	172	210	990	398	280	300	215	120	182	280	172	tamatavensis-CASENT_0077262	-14.43667	49.775		717.5	0.435064935	1.129032258	1.157894737	0.323344948	0.780487805	0.25087108	0.696864111	0.717770035	0.236933798	0.355400697	0.239721254	0.292682927	1.379790941	0.554703833	0.390243902	0.418118467	0.299651568	0.167247387	0.253658537	0.390243902
CASENT_0077263		tamatavensis	752	338	688	660	230	562	185	498	518	180	262	182	225	1010	390	265	295	218	130	220	268	182	tamatavensis-CASENT_0077263	-14.43667	49.775		706	0.449468085	1.093023256	1.139393939	0.325779037	0.796033994	0.26203966	0.705382436	0.733711048	0.254957507	0.371104816	0.257790368	0.318696884	1.430594901	0.552407932	0.375354108	0.417847025	0.30878187	0.184135977	0.311614731	0.379603399
CASENT_0077263		tamatavensis	762	330	695	662	235	560	188	508	532	180	270	192	230	1020	390	272	300	222	128	210	262	180	tamatavensis-CASENT_0077263	-14.43667	49.775		712	0.433070866	1.096402878	1.151057402	0.33005618	0.786516854	0.264044944	0.713483146	0.747191011	0.252808989	0.379213483	0.269662921	0.323033708	1.43258427	0.547752809	0.382022472	0.421348315	0.311797753	0.179775281	0.29494382	0.367977528
CASENT_0127619		tamatavensis	742	322	685	650	230	560	175	490	508	162	250	160	190	990	375	250	305	205	122	180	270	165	tamatavensis-CASENT_0127619	-15.67133	49.97395		696	0.433962264	1.083211679	1.141538462	0.33045977	0.804597701	0.251436782	0.704022989	0.729885057	0.232758621	0.359195402	0.229885057	0.272988506	1.422413793	0.538793103	0.359195402	0.438218391	0.29454023	0.175287356	0.25862069	0.387931034
CASENT_0127619		tamatavensis	740	328	682	650	230	562	178	500	515	155	255	170	195	980	380	255	298	200	115	178	270	155	tamatavensis-CASENT_0127619	-15.67133	49.97395		695	0.443243243	1.085043988	1.138461538	0.330935252	0.808633094	0.256115108	0.71942446	0.741007194	0.223021583	0.366906475	0.244604317	0.28057554	1.410071942	0.54676259	0.366906475	0.428776978	0.287769784	0.165467626	0.256115108	0.388489209
CASENT_0128730		tamatavensis	690	290	622	600	205	515	162	440	470	140	228	150	180	905	352	240	272	190	120	160	255	160	tamatavensis-CASENT_0128730	-15.4973	49.76223		645	0.420289855	1.109324759	1.15	0.317829457	0.798449612	0.251162791	0.682170543	0.728682171	0.217054264	0.353488372	0.23255814	0.279069767	1.403100775	0.545736434	0.372093023	0.421705426	0.294573643	0.186046512	0.248062016	0.395348837
CASENT_0134806		tamatavensis	758	330	690	660	228	590	182	510	540	188	240	182	220	1022	375	232	295	222	120	208	262	172	tamatavensis-CASENT_0134806	-15.70978	49.96965		709	0.435356201	1.098550725	1.148484848	0.32157969	0.832157969	0.256699577	0.71932299	0.761636107	0.2651622	0.338504937	0.256699577	0.310296192	1.441466855	0.528913963	0.327221439	0.416078984	0.313117066	0.169252468	0.293370945	0.369534556
CASENT_0136498		tamatavensis	740	310	685	655	235	560	190	482	520	170	252	170	225	1000	372	240	300	222	125	188	260	162	tamatavensis-CASENT_0136498	-17.91801	49.20074		697.5	0.418918919	1.080291971	1.129770992	0.336917563	0.802867384	0.272401434	0.691039427	0.745519713	0.243727599	0.361290323	0.243727599	0.322580645	1.433691756	0.533333333	0.344086022	0.430107527	0.31827957	0.17921147	0.26953405	0.372759857
CASENT_0161872		tamatavensis	745	322	662	640	228	545	175	490	515	160	240	175	200	972	370	252	295	218	128	182	252	170	tamatavensis-CASENT_0161872	-16.8162	49.29202		692.5	0.432214765	1.125377644	1.1640625	0.329241877	0.78700361	0.252707581	0.707581227	0.74368231	0.231046931	0.346570397	0.252707581	0.288808664	1.403610108	0.534296029	0.363898917	0.42599278	0.314801444	0.184837545	0.262815884	0.363898917
CASENT_0161971		tamatavensis	680	292	630	598	210	510	162	440	460	150	220	142	180	870	340	222	260	195	110	160	250	152	tamatavensis-CASENT_0161971	-16.77468	49.26551		639	0.429411765	1.079365079	1.137123746	0.328638498	0.798122066	0.253521127	0.6885759	0.719874804	0.234741784	0.34428795	0.222222222	0.281690141	1.361502347	0.532081377	0.34741784	0.406885759	0.305164319	0.172143975	0.250391236	0.391236307
CASENT_0162106		tamatavensis	760	332	688	660	228	560	185	500	530	160	250	160	210	1010	390	265	300	220	138	188	270	178	tamatavensis-CASENT_0162106	-16.7633	49.26692		710	0.436842105	1.104651163	1.151515152	0.321126761	0.788732394	0.26056338	0.704225352	0.746478873	0.225352113	0.352112676	0.225352113	0.295774648	1.422535211	0.549295775	0.373239437	0.422535211	0.309859155	0.194366197	0.264788732	0.38028169
CASENT_0162219		tamatavensis	710	302	635	610	218	532	170	468	500	160	252	160	190	960	380	232	290	212	120	185	252	175	tamatavensis-CASENT_0162219	-16.81745	49.2925		660	0.425352113	1.118110236	1.163934426	0.33030303	0.806060606	0.257575758	0.709090909	0.757575758	0.242424242	0.381818182	0.242424242	0.287878788	1.454545455	0.575757576	0.351515152	0.439393939	0.321212121	0.181818182	0.28030303	0.381818182
CASENT_0162720		tamatavensis	695	295	628	600	212	515	170	450	460	155	220	150	180	910	355	230	270	200	112	170	240	152	tamatavensis-CASENT_0162720	-16.76912	49.26704		647.5	0.424460432	1.106687898	1.158333333	0.327413127	0.795366795	0.262548263	0.694980695	0.71042471	0.239382239	0.33976834	0.231660232	0.277992278	1.405405405	0.548262548	0.355212355	0.416988417	0.308880309	0.172972973	0.262548263	0.370656371
CASENT_0163066		tamatavensis	670	290	620	598	220	490	180	450	480	132	220	162	210	900	365	225	270	178	122	152	240	152	tamatavensis-CASENT_0163066	-16.80561	49.29507		634	0.432835821	1.080645161	1.120401338	0.347003155	0.772870662	0.283911672	0.70977918	0.757097792	0.208201893	0.347003155	0.255520505	0.331230284	1.41955836	0.575709779	0.35488959	0.425867508	0.280757098	0.192429022	0.239747634	0.378548896
CASENT_0163067		tamatavensis	788	340	720	688	250	572	198	530	560	188	280	198	230	1050	400	270	310	225	128	200	270	185	tamatavensis-CASENT_0163067	-16.80561	49.29507		738	0.431472081	1.094444444	1.145348837	0.338753388	0.775067751	0.268292683	0.718157182	0.758807588	0.254742547	0.379403794	0.268292683	0.311653117	1.422764228	0.54200542	0.365853659	0.420054201	0.304878049	0.173441734	0.27100271	0.365853659
CASENT_0274806		tamatavensis	735	302	665	642	230	552	180	480	500	175	252	155	190	965	370	240	280	220	125	182	255	170	tamatavensis-CASENT_0274806	-18.40829	48.82107		688.5	0.410884354	1.105263158	1.144859813	0.33405955	0.801742919	0.261437908	0.697167756	0.726216412	0.254175744	0.366013072	0.225127088	0.275962237	1.401597676	0.537400145	0.348583878	0.406681191	0.319535221	0.181554103	0.264342774	0.37037037
CASENT_0274808		tamatavensis	772	332	690	660	240	580	188	502	528	172	265	170	220	1040	380	262	300	230	138	180	280	185	tamatavensis-CASENT_0274808	-18.40829	48.82107		716	0.430051813	1.11884058	1.16969697	0.335195531	0.810055866	0.262569832	0.701117318	0.737430168	0.240223464	0.370111732	0.237430168	0.30726257	1.452513966	0.530726257	0.365921788	0.418994413	0.32122905	0.19273743	0.251396648	0.391061453
CASENT_0274820		tamatavensis	770	338	705	688	245	575	180	515	542	172	268	180	240	1050	390	255	310	235	140	192	270	170	tamatavensis-CASENT_0274820	-18.40829	48.82107		729	0.438961039	1.092198582	1.119186047	0.336076818	0.788751715	0.24691358	0.706447188	0.743484225	0.235939643	0.367626886	0.24691358	0.329218107	1.440329218	0.534979424	0.349794239	0.425240055	0.322359396	0.192043896	0.263374486	0.37037037
CASENT_0274828		tamatavensis	770	332	680	655	232	560	188	510	540	172	250	175	220	1040	390	260	302	222	130	185	280	182	tamatavensis-CASENT_0274828	-18.40829	48.82107		712.5	0.431168831	1.132352941	1.175572519	0.325614035	0.785964912	0.263859649	0.715789474	0.757894737	0.241403509	0.350877193	0.245614035	0.30877193	1.459649123	0.547368421	0.364912281	0.423859649	0.311578947	0.18245614	0.259649123	0.392982456
CASENT_0274920		tamatavensis	710	300	648	618	225	532	172	460	490	160	232	148	190	940	360	230	290	212	115	172	260	160	tamatavensis-CASENT_0274920	-18.40062	48.81311		664	0.422535211	1.095679012	1.148867314	0.338855422	0.801204819	0.259036145	0.692771084	0.737951807	0.240963855	0.34939759	0.222891566	0.286144578	1.415662651	0.542168675	0.346385542	0.436746988	0.319277108	0.173192771	0.259036145	0.391566265
CASENT_0274921		tamatavensis	722	302	662	635	228	540	172	450	490	160	250	150	200	962	370	240	300	220	130	190	252	170	tamatavensis-CASENT_0274921	-18.40062	48.81311		678.5	0.418282548	1.090634441	1.137007874	0.336035372	0.79587325	0.253500368	0.663227708	0.722181282	0.235814296	0.368459838	0.221075903	0.29476787	1.417833456	0.54532056	0.353721444	0.442151805	0.324244657	0.191599116	0.280029477	0.371407517
CASENT_0275201		tamatavensis	735	320	675	650	235	535	182	485	522	162	242	160	200	975	365	250	290	218	120	180	262	162	tamatavensis-CASENT_0275201	-18.40829	48.82107		692.5	0.43537415	1.088888889	1.130769231	0.339350181	0.772563177	0.262815884	0.700361011	0.753790614	0.233935018	0.349458484	0.231046931	0.288808664	1.407942238	0.527075812	0.36101083	0.418772563	0.314801444	0.173285199	0.259927798	0.37833935
CASENT_0275206		tamatavensis	755	325	685	655	235	565	185	505	535	162	262	162	200	1010	390	262	305	232	135	188	282	170	tamatavensis-CASENT_0275206	-18.40829	48.82107		705	0.430463576	1.102189781	1.152671756	0.333333333	0.80141844	0.262411348	0.716312057	0.758865248	0.229787234	0.371631206	0.229787234	0.283687943	1.432624113	0.553191489	0.371631206	0.432624113	0.329078014	0.191489362	0.266666667	0.4
CASENT_0478754		tamatavensis	730	305	652	632	220	548	180	472	500	160	250	162	200	970	370	238	290	218	130	180	270	168	tamatavensis-CASENT_0478754	-22.675	44.19		681	0.417808219	1.119631902	1.155063291	0.323054332	0.804698972	0.264317181	0.693098385	0.734214391	0.234948605	0.367107195	0.237885463	0.293685756	1.424375918	0.543318649	0.34948605	0.425844347	0.320117474	0.190895742	0.264317181	0.396475771
CASENT_0488691		tamatavensis	702	302	630	600	210	540	162	452	475	150	220	160	180	930	350	242	275	202	115	180	245	160	tamatavensis-CASENT_0488691	-15.28833	49.54833		651	0.43019943	1.114285714	1.17	0.322580645	0.829493088	0.248847926	0.694316436	0.729646697	0.230414747	0.337941628	0.24577573	0.276497696	1.428571429	0.537634409	0.371735791	0.422427035	0.310291859	0.176651306	0.276497696	0.376344086
CASENT_0488754		tamatavensis	742	312	670	642	225	562	182	480	490	172	248	178	220	970	375	258	290	218	128	190	270	170	tamatavensis-CASENT_0488754	-15.28833	49.54833		692	0.420485175	1.107462687	1.15576324	0.325144509	0.812138728	0.26300578	0.693641618	0.708092486	0.248554913	0.358381503	0.257225434	0.317919075	1.401734104	0.541907514	0.37283237	0.419075145	0.315028902	0.184971098	0.274566474	0.39017341
CASENT_0488774		tamatavensis	745	330	670	650	232	570	172	505	532	162	260	170	210	980	385	250	295	225	130	185	265	168	tamatavensis-CASENT_0488774	-15.28833	49.54833		697.5	0.44295302	1.111940299	1.146153846	0.332616487	0.817204301	0.246594982	0.724014337	0.762724014	0.232258065	0.372759857	0.243727599	0.301075269	1.405017921	0.551971326	0.358422939	0.422939068	0.322580645	0.186379928	0.265232975	0.379928315
CASENT_0488775		tamatavensis	790	345	712	672	240	590	190	535	570	182	280	192	230	1050	402	280	315	230	128	195	292	182	tamatavensis-CASENT_0488775	-15.28833	49.54833		731	0.436708861	1.109550562	1.175595238	0.328317373	0.807113543	0.259917921	0.731874145	0.779753762	0.248974008	0.383036936	0.262653899	0.314637483	1.436388509	0.549931601	0.383036936	0.430916553	0.314637483	0.175102599	0.266757866	0.399452804
CASENT_0496292_HT	CASENT_0496292_HT	tamatavensis	750	325	665	640	228	562	180	505	520	180	260	170	210	982	380	270	300	218	120	185	280	175	tamatavensis-CASENT_0496292_HT	-15.28833	49.54833		695	0.433333333	1.127819549	1.171875	0.328057554	0.808633094	0.258992806	0.726618705	0.748201439	0.258992806	0.374100719	0.244604317	0.302158273	1.41294964	0.54676259	0.388489209	0.431654676	0.313669065	0.172661871	0.26618705	0.402877698
CASENT_0496292_HT	CASENT_0763559_PT	tamatavensis	778	340	705	670	230	580	182	520	540	192	272	180	200	1030	390	280	315	238	132	195	300	180	tamatavensis-CASENT_0496292_HT	-15.28833	49.54833		724	0.437017995	1.103546099	1.16119403	0.317679558	0.801104972	0.251381215	0.718232044	0.745856354	0.26519337	0.375690608	0.248618785	0.276243094	1.422651934	0.538674033	0.386740331	0.435082873	0.328729282	0.182320442	0.269337017	0.414364641
CASENT_0496293_PT		tamatavensis	800	350	725	700	240	590	198	550	560	190	275	185	240	1090	410	280	330	240	140	202	300	185	tamatavensis-CASENT_0496293_PT	-15.28833	49.54833		750	0.4375	1.103448276	1.142857143	0.32	0.786666667	0.264	0.733333333	0.746666667	0.253333333	0.366666667	0.246666667	0.32	1.453333333	0.546666667	0.373333333	0.44	0.32	0.186666667	0.269333333	0.4
CASENT_0496293_PT		tamatavensis	750	320	688	655	232	570	182	490	510	178	262	178	230	1005	370	265	300	232	128	182	280	170	tamatavensis-CASENT_0496293_PT	-15.28833	49.54833		702.5	0.426666667	1.090116279	1.145038168	0.33024911	0.8113879	0.259074733	0.697508897	0.725978648	0.253380783	0.372953737	0.253380783	0.327402135	1.430604982	0.526690391	0.377224199	0.427046263	0.33024911	0.182206406	0.259074733	0.398576512
CASENT_0496294_PT		tamatavensis	750	330	670	638	225	565	172	490	495	170	252	160	205	990	370	265	305	222	130	185	280	170	tamatavensis-CASENT_0496294_PT	-15.28833	49.54833		694	0.44	1.119402985	1.175548589	0.324207493	0.814121037	0.247838617	0.706051873	0.713256484	0.244956772	0.363112392	0.23054755	0.295389049	1.426512968	0.53314121	0.38184438	0.439481268	0.319884726	0.187319885	0.266570605	0.403458213
CASENT_0496294_PT		tamatavensis	770	345	700	670	232	572	190	530	550	185	265	180	210	1050	390	295	320	225	122	198	300	180	tamatavensis-CASENT_0496294_PT	-15.28833	49.54833		720	0.448051948	1.1	1.149253731	0.322222222	0.794444444	0.263888889	0.736111111	0.763888889	0.256944444	0.368055556	0.25	0.291666667	1.458333333	0.541666667	0.409722222	0.444444444	0.3125	0.169444444	0.275	0.416666667
CASENT_0496294_PT		tamatavensis	780	342	692	662	232	582	188	530	550	195	275	180	220	1050	390	290	315	230	132	202	310	180	tamatavensis-CASENT_0496294_PT	-15.28833	49.54833		721	0.438461538	1.12716763	1.178247734	0.321775312	0.807212205	0.26074896	0.735090153	0.762829404	0.270457698	0.381414702	0.249653259	0.305131761	1.45631068	0.540915395	0.40221914	0.436893204	0.319001387	0.183079057	0.280166436	0.429958391
[truncated: 1 more columns]
